# Supplementary material for: Extensive hydrogen-bonding network and an unusual cation conformation in [tris­(hydroxy­meth­yl)methyl]­ammonium tetra­oxidorhenate(VII)
Source: Acta Crystallogr Sect E Struct Rep Online. 2009 Jul 29;65(Pt 8):m998–9. doi: 10.1107/S1600536809028797 (PMC2977137; doi:10.1107/S1600536809028797)
Supplement: Supplementary file 2 [file e-65-0m998-Isup2.hkl]

# 
# h,k,l, Fc-squared, Fo-squared, sigma(Fo-squared) and status flag 
# 
data_I
_shelx_title ' trire1 in Pca21' 
_shelx_refln_list_code          4 
_shelx_F_calc_maximum      606.71 
_exptl_crystal_F_000      1392.00 
_reflns_d_resolution_high  0.6196 
 
loop_ 
 _symmetry_equiv_pos_as_xyz 
 'x, y, z' 
 '-x, -y, z+1/2' 
 '-x+1/2, y, z+1/2' 
 'x+1/2, -y, z' 
 
_cell_length_a    21.4500 
_cell_length_b     6.8670 
_cell_length_c    12.2190 
_cell_angle_alpha  90.000 
_cell_angle_beta   90.000 
_cell_angle_gamma  90.000 
 
_shelx_F_squared_multiplier     1.000 
 
loop_ 
 _refln_index_h 
 _refln_index_k 
 _refln_index_l 
 _refln_F_squared_calc 
 _refln_F_squared_meas 
 _refln_F_squared_sigma 
 _refln_observed_status 
   4   0 -14      310.81      314.18    296.99 o 
   6   0 -14    30742.62    30435.05    959.95 o 
   8   0 -14      376.06      183.50    336.65 o 
  10   0 -14    11910.52    10885.29    734.18 o 
  12   0 -14     2794.51     2043.93    486.26 o 
   2   1 -14      522.68      189.00    278.43 o 
   3   1 -14      779.45      420.86    321.79 o 
   4   1 -14       66.28      112.57    277.95 o 
   5   1 -14      106.28      117.74    203.01 o 
   6   1 -14     1143.22     1068.96    242.71 o 
   7   1 -14       45.76      103.33    221.70 o 
   8   1 -14    44407.47    43248.02    854.42 o 
   9   1 -14        9.85       98.86    244.60 o 
  10   1 -14     1587.86      898.78    291.69 o 
  11   1 -14      464.42      281.28    282.34 o 
  12   1 -14     1024.66      563.95    499.13 o 
   2   2 -14    21614.93    19865.18    798.00 o 
   3   2 -14     1540.29     1286.46    400.07 o 
   4   2 -14      443.69      293.22    324.91 o 
   5   2 -14      518.37      260.44    345.66 o 
   6   2 -14    25753.07    25697.29    988.84 o 
   7   2 -14       20.27       80.05    404.20 o 
   8   2 -14     1384.80      698.95    286.18 o 
   9   2 -14      548.83      350.16    292.79 o 
   2   3 -14      674.49      582.82    346.41 o 
   3   3 -14     1167.79      862.59    395.97 o 
   4   3 -14      111.52        0.00    362.16 o 
   5   3 -14     1564.35     1229.91    420.57 o 
   6   3 -14      801.72      815.68    378.80 o 
   7   3 -14      462.97      527.14    425.61 o 
   2   0 -13     1738.27     1812.17    172.42 o 
   4   0 -13    60342.01    59032.69   1229.58 o 
   6   0 -13     1919.41     1591.51    351.51 o 
   8   0 -13     1975.91     1677.10    381.84 o 
  10   0 -13     2639.37     1815.55    451.47 o 
  12   0 -13    40436.02    39066.97   1239.01 o 
   1   1 -13      637.03      559.72    129.19 o 
   2   1 -13    32485.27    33094.90    469.11 o 
   3   1 -13      127.33       93.58    177.28 o 
   4   1 -13     2453.23     2100.36    237.48 o 
   5   1 -13      134.33       74.27    188.52 o 
   6   1 -13    20877.01    21188.23   1418.81 o 
   7   1 -13      830.92      414.65    229.87 o 
   8   1 -13     1904.66     1845.68    295.65 o 
   9   1 -13      527.11      370.16    263.86 o 
  10   1 -13    30034.33    29466.48    753.14 o 
  11   1 -13      199.82       46.70    293.13 o 
  12   1 -13     3482.74     2865.88    349.42 o 
  13   1 -13       31.71        0.00    292.06 o 
   1   2 -13      791.19      642.98    143.90 o 
   2   2 -13     2627.38     2252.35    182.58 o 
   3   2 -13      544.94      439.83    145.67 o 
   4   2 -13    52844.91    51691.89    816.08 o 
   5   2 -13      808.31      720.57    215.37 o 
   6   2 -13     1573.05     1193.55    240.96 o 
   7   2 -13     1178.27      849.80    236.52 o 
   8   2 -13      277.77      330.81    245.41 o 
   9   2 -13     1274.47      992.67    278.80 o 
  10   2 -13     1205.32     1076.60    305.33 o 
  11   2 -13      511.51      338.05    257.60 o 
  12   2 -13    35562.36    34516.58    867.33 o 
  13   2 -13     1020.87      934.69    437.80 o 
   1   3 -13     2929.53     2564.23    268.13 o 
   2   3 -13    21204.00    20929.36    544.57 o 
   3   3 -13       20.96        0.00    204.53 o 
   4   3 -13     3625.68     3330.58    284.55 o 
   5   3 -13      297.44      391.25    244.59 o 
   6   3 -13    18205.18    17469.09    550.79 o 
   7   3 -13     3323.31     3128.34    326.47 o 
   8   3 -13     2044.34     1688.73    406.22 o 
   9   3 -13     1056.26      681.78    281.28 o 
  11   3 -13      136.09        0.00    378.78 o 
  12   3 -13     2319.45     1627.39    525.36 o 
   1   4 -13     2333.14     1950.48    276.50 o 
   2   4 -13     1607.41     1214.63    262.87 o 
   3   4 -13      794.14      760.99    371.86 o 
   4   4 -13    30828.81    32123.19   1085.10 o 
   5   4 -13     2481.20     2592.61    521.66 o 
   6   4 -13     1761.64     1822.38    443.08 o 
   7   4 -13     3244.65     3516.83    576.04 o 
   8   4 -13      537.37      456.27    324.38 o 
   0   0 -12    10079.61     9157.72    428.24 o 
   2   0 -12    27511.71    27802.33    474.56 o 
   4   0 -12     2061.29     1943.38     88.44 o 
   6   0 -12    33826.92    33672.54    990.04 o 
   8   0 -12     5340.25     4943.94    487.66 o 
  10   0 -12    17789.24    17630.86    821.87 o 
  12   0 -12     3158.94     2446.39    465.34 o 
  14   0 -12    28192.95    28738.02   1108.64 o 
   0   1 -12    45406.98    46790.42    623.96 o 
   1   1 -12       33.22       58.26     92.46 o 
   2   1 -12     4994.85     4982.05    156.75 o 
   3   1 -12      422.86      379.02     67.55 o 
   4   1 -12      388.31      328.90     93.57 o 
   5   1 -12      433.80      272.40     98.82 o 
   6   1 -12     4877.87     4512.66    178.77 o 
   7   1 -12      124.23       67.81    228.41 o 
   8   1 -12    55753.00    60013.55   1380.52 o 
   9   1 -12      364.83      313.20    227.53 o 
  10   1 -12     4147.95     3496.64    336.01 o 
  11   1 -12      876.57      621.21    245.66 o 
  12   1 -12     1629.22     1382.50    293.10 o 
  13   1 -12      472.03      342.92    274.54 o 
  14   1 -12     4009.53     3769.25    408.76 o 
  15   1 -12      165.89      117.05    333.07 o 
   0   2 -12     5518.42     4958.01    233.06 o 
   1   2 -12      112.05      150.06     86.35 o 
   2   2 -12    36332.32    36385.10    335.63 o 
   3   2 -12     2068.20     1989.83     89.78 o 
   4   2 -12      360.17      409.92    107.44 o 
   5   2 -12     2301.82     2316.40    142.80 o 
   6   2 -12    30942.20    31391.98    519.14 o 
   7   2 -12      286.52      186.99    127.41 o 
   8   2 -12     5823.70     5010.59    352.56 o 
   9   2 -12      750.85      501.27    241.06 o 
  10   2 -12    13493.15    13044.13    538.30 o 
  11   2 -12      706.66      621.62    292.95 o 
  12   2 -12     3371.11     3075.25    377.55 o 
  13   2 -12      599.26      311.88    276.06 o 
  14   2 -12    21758.61    22213.54   1000.79 o 
   0   3 -12    51324.25    52304.69    849.10 o 
   1   3 -12     1171.61     1111.15    110.91 o 
   2   3 -12     2600.25     2589.35    200.29 o 
   3   3 -12     1811.28     1473.12    140.90 o 
   4   3 -12       47.86       82.80    118.57 o 
   5   3 -12     1137.62      822.77    160.99 o 
   6   3 -12     2303.51     1852.40    190.18 o 
   7   3 -12      101.60        0.00    155.81 o 
   8   3 -12    34721.22    34414.34   1659.39 o 
   9   3 -12     3062.81     2509.13    324.29 o 
  10   3 -12     3129.49     2740.54    361.71 o 
  11   3 -12     1461.38     1095.22    291.14 o 
  12   3 -12      403.03      309.06    324.07 o 
  13   3 -12      826.12      309.84    453.46 o 
   0   4 -12     3540.20     3318.93    410.09 o 
   1   4 -12      217.98       41.86    203.13 o 
   2   4 -12    16917.34    17263.35    423.48 o 
   3   4 -12     4638.80     4066.56    236.37 o 
   4   4 -12      228.79      102.90    161.58 o 
   5   4 -12     3693.15     3273.03    231.51 o 
   6   4 -12    21586.76    20882.31    458.69 o 
   7   4 -12       22.34       60.84    237.01 o 
   8   4 -12     3140.97     2566.03    394.55 o 
   9   4 -12      484.75      484.31    275.85 o 
  10   4 -12     9529.00     8602.52    665.91 o 
  11   4 -12     3827.66     3484.66    535.66 o 
  12   4 -12     2481.49     2098.99    531.87 o 
   0   5 -12    28963.25    29988.73   1012.44 o 
   1   5 -12     1851.30     1663.47    303.65 o 
   2   5 -12     2502.03     2139.45    291.91 o 
   3   5 -12     4461.24     3318.28    512.76 o 
   4   5 -12       97.71       96.04    251.17 o 
   5   5 -12     2026.23     1882.06    318.86 o 
   6   5 -12     2718.94     1903.50    403.52 o 
   7   5 -12      331.07      320.96    353.96 o 
   8   5 -12    22809.34    21147.29    887.96 o 
   2   0 -11     5805.56     5357.28    233.06 o 
   4   0 -11    53956.20    53943.39    389.62 o 
   6   0 -11     4750.73     4176.83    414.20 o 
   8   0 -11     1292.54     1335.27    319.23 o 
  10   0 -11    10629.12    10194.04    630.85 o 
  12   0 -11    37130.32    37634.57   1198.42 o 
  14   0 -11     4681.09     3642.36    517.80 o 
  16   0 -11     1587.13     1478.71    452.25 o 
   1   1 -11      488.78      385.31     90.37 o 
   2   1 -11    27641.90    29473.57    330.57 o 
   3   1 -11       39.84       66.18     55.99 o 
   4   1 -11    11474.36    11632.74    224.78 o 
   5   1 -11      707.83      613.03     90.32 o 
   6   1 -11    20614.09    21377.20    264.97 o 
   7   1 -11      619.92      549.55     63.49 o 
   8   1 -11     2427.13     2062.79     89.40 o 
   9   1 -11      208.14      107.00    233.27 o 
  10   1 -11    35391.08    35421.00    798.83 o 
  11   1 -11       24.18       13.14    353.77 o 
  12   1 -11     9286.00     8706.94    482.03 o 
  13   1 -11        7.04        0.00    277.60 o 
  14   1 -11    11784.95    10924.47    523.93 o 
  15   1 -11       50.08       13.28    278.65 o 
  16   1 -11     4822.56     4216.28    480.23 o 
   1   2 -11     1457.51     1307.56    104.13 o 
   2   2 -11    13354.98    13769.94    208.94 o 
   3   2 -11      302.71      227.04     63.17 o 
   4   2 -11    60411.70    62225.46    840.14 o 
   5   2 -11      837.51      790.65    109.29 o 
   6   2 -11     6989.10     7022.59    196.25 o 
   7   2 -11     1092.59      960.15    113.74 o 
   8   2 -11      411.25      432.53     97.78 o 
   9   2 -11      411.78      300.22     93.00 o 
  10   2 -11     8954.77     9149.81    318.53 o 
  11   2 -11        5.94        0.00    238.31 o 
  12   2 -11    32514.65    34215.46   1155.17 o 
  13   2 -11     1232.67      979.32    312.95 o 
  14   2 -11     5488.02     5772.98    446.61 o 
  15   2 -11      660.33      595.85    298.05 o 
  16   2 -11     1110.41     1062.42    439.42 o 
   1   3 -11     2904.54     2674.94    125.36 o 
   2   3 -11    26443.95    27026.68    310.17 o 
   3   3 -11       73.55       93.24     74.27 o 
   4   3 -11    11965.98    12089.88    270.39 o 
   5   3 -11      426.00      342.46    119.13 o 
   6   3 -11    22538.65    22799.77    359.93 o 
   7   3 -11     4083.53     4000.75    182.43 o 
   8   3 -11     1134.04      984.74    134.02 o 
   9   3 -11     1082.48      946.86    161.49 o 
  10   3 -11    27015.59    27365.64    520.22 o 
  11   3 -11      280.46      239.09    263.83 o 
  12   3 -11     7166.49     6311.04    424.66 o 
  13   3 -11      614.05      198.55    291.54 o 
  14   3 -11     7956.98     6936.65    759.28 o 
  15   3 -11     1832.58     1831.68    482.20 o 
   1   4 -11     1969.75     1745.82    129.28 o 
   2   4 -11     6703.87     6296.48    185.26 o 
   3   4 -11     2350.53     2145.64    168.79 o 
   4   4 -11    37162.79    37526.91    491.53 o 
   5   4 -11     1447.56     1268.32    155.14 o 
   6   4 -11     4773.13     4660.41    205.60 o 
   7   4 -11     4848.98     4510.79    210.04 o 
   8   4 -11      143.04      121.20    162.48 o 
   9   4 -11     1669.65     1529.58    208.13 o 
  10   4 -11     6881.67     6048.51    373.14 o 
  11   4 -11      177.23      202.88    293.60 o 
  12   4 -11    26524.46    25652.93   1062.54 o 
   1   5 -11     6394.43     5652.20    269.52 o 
   2   5 -11    14573.33    14130.19    503.26 o 
   3   5 -11      174.22      166.98    176.49 o 
   4   5 -11     5518.33     5222.29    290.45 o 
   5   5 -11      630.93      410.32    192.40 o 
   6   5 -11     9205.61     9287.36    346.68 o 
   7   5 -11     7844.33     6832.18    312.99 o 
   8   5 -11     1151.66     1115.78    263.50 o 
   9   5 -11     4295.12     3787.90    321.60 o 
  10   5 -11    15011.09    13542.77    798.47 o 
  11   5 -11     1022.67      605.70    498.32 o 
   1   6 -11     4911.77     4441.24    522.59 o 
   2   6 -11     2741.24     1881.10    422.98 o 
   3   6 -11     1204.22      749.28    431.71 o 
   4   6 -11    18040.45    15995.67    776.07 o 
   5   6 -11     2871.92     2417.69    308.05 o 
   6   6 -11     4669.12     3308.53    482.86 o 
   0   0 -10    17976.06    17108.12    542.15 o 
   2   0 -10    20214.13    20321.18    396.86 o 
   4   0 -10     2241.28     2115.00     90.60 o 
   6   0 -10    53223.08    56349.59   1223.57 o 
   8   0 -10    21135.40    20671.05    810.79 o 
  10   0 -10    13499.69    13330.76    708.68 o 
  12   0 -10     6773.09     6908.15    604.38 o 
  14   0 -10    24778.42    23823.81    992.48 o 
  16   0 -10    10091.62     9561.41    718.37 o 
  18   0 -10    14230.56    12567.40    883.23 o 
   0   1 -10    78569.31    77759.93    777.07 o 
   1   1 -10      372.02      293.66     83.50 o 
   2   1 -10    15117.69    15152.62    282.75 o 
   3   1 -10      550.05      430.74     70.15 o 
   4   1 -10      434.49      425.40     38.91 o 
   5   1 -10      706.43      668.45     85.86 o 
   6   1 -10    23077.53    24355.31    418.01 o 
   7   1 -10      251.28      241.62     58.65 o 
   8   1 -10    59135.60    60165.09    844.22 o 
   9   1 -10      648.61      541.78     46.99 o 
  10   1 -10     9359.55     8855.39    446.78 o 
  11   1 -10      374.34      145.75    234.21 o 
  12   1 -10     1674.97     1541.92    496.59 o 
  13   1 -10      673.40        0.00    419.37 o 
  14   1 -10    14339.92    14486.75    911.50 o 
  15   1 -10      225.65      148.11    279.49 o 
  16   1 -10    27295.20    27125.96   1127.85 o 
  17   1 -10      203.13      252.23    334.15 o 
  18   1 -10     5512.90     4985.04    603.08 o 
   0   2 -10    26269.89    26404.58    449.12 o 
   1   2 -10      134.49      103.96     75.17 o 
   2   2 -10    19865.22    20214.32    269.73 o 
   3   2 -10      924.02      812.05     72.82 o 
   4   2 -10      365.08      352.36     47.54 o 
   5   2 -10     3516.91     3462.55    149.34 o 
   6   2 -10    26872.40    26776.82    342.71 o 
   7   2 -10       98.28       75.31     92.30 o 
   8   2 -10    19795.94    20053.82    292.05 o 
   9   2 -10      602.04      550.67     96.47 o 
  10   2 -10    14574.99    14713.08    247.13 o 
  11   2 -10     4745.17     4718.32    165.59 o 
  12   2 -10     2847.37     2749.65    134.16 o 
  13   2 -10     1204.99      994.82    127.75 o 
  14   2 -10    25596.37    26252.38    767.30 o 
  15   2 -10       63.75       64.76    268.95 o 
  16   2 -10    13630.87    13011.69    612.56 o 
  17   2 -10      313.67      376.51    300.92 o 
   0   3 -10    50124.33    50479.98   1269.06 o 
   1   3 -10     1351.87     1241.45     99.66 o 
   2   3 -10    18464.09    18523.09    256.53 o 
   3   3 -10     3492.31     3306.96    126.06 o 
   4   3 -10      402.57      459.67    107.27 o 
   5   3 -10     2980.49     2854.47    157.30 o 
   6   3 -10    13720.16    13658.35    277.09 o 
   7   3 -10      590.69      551.56    117.19 o 
   8   3 -10    39567.62    40271.49    461.64 o 
   9   3 -10     1305.04     1236.18    135.12 o 
  10   3 -10     8967.19     8759.58    233.65 o 
  11   3 -10     1870.51     1635.94    145.14 o 
  12   3 -10      995.57      983.96    170.07 o 
  13   3 -10      556.40      454.37    159.14 o 
  14   3 -10    13781.93    13738.38    607.00 o 
  15   3 -10      245.89      181.38    301.54 o 
  16   3 -10    20614.31    19800.73   1029.07 o 
   0   4 -10    13851.00    13402.77    324.49 o 
   1   4 -10     1426.54     1199.49    106.00 o 
   2   4 -10    14971.14    15002.25    258.76 o 
   3   4 -10     6153.05     6071.98    175.66 o 
   4   4 -10      684.10      536.92    130.25 o 
   5   4 -10     4048.38     3972.66    193.41 o 
   6   4 -10    16553.96    16626.09    338.03 o 
   7   4 -10      459.11      416.38    136.88 o 
   8   4 -10    11081.12    10613.87    283.18 o 
   9   4 -10     2460.47     2237.70    174.17 o 
  10   4 -10     8865.37     8541.90    266.70 o 
  11   4 -10     3779.06     3686.71    244.28 o 
  12   4 -10     2387.22     2041.79    220.23 o 
  13   4 -10     1066.30      721.22    297.08 o 
  14   4 -10    16960.03    15200.68    931.23 o 
   0   5 -10    27391.79    28448.63    813.92 o 
   1   5 -10     1602.18     1474.70    128.76 o 
   2   5 -10     7166.73     7073.60    273.87 o 
   3   5 -10     5914.24     5813.25    238.65 o 
   4   5 -10      442.76      387.18    142.36 o 
   5   5 -10     5160.40     4877.62    272.57 o 
   6   5 -10     8826.21     7634.37    330.02 o 
   7   5 -10      391.41      255.02    190.27 o 
   8   5 -10    27720.62    26975.55    538.30 o 
   9   5 -10     2681.64     2330.32    250.11 o 
  10   5 -10     5716.94     5185.27    482.77 o 
  11   5 -10     4043.36     3233.48    295.41 o 
  12   5 -10      545.77      351.08    224.07 o 
   0   6 -10     8481.87     8302.31    402.78 o 
   1   6 -10      672.74      559.84    199.50 o 
   2   6 -10    12456.64    12611.72    466.76 o 
   3   6 -10     6946.06     6533.16    329.11 o 
   4   6 -10      358.86      274.16    197.19 o 
   5   6 -10     5558.70     5334.41    362.36 o 
   6   6 -10    10757.83     8891.59    450.38 o 
   7   6 -10      369.68       62.61    271.75 o 
   8   6 -10     8243.20     7024.47    419.70 o 
   9   6 -10     1883.14     1395.97    311.91 o 
   2   0  -9    33709.11    33273.59    493.19 o 
   4   0  -9    67501.58    68414.99   1053.33 o 
   6   0  -9    22248.92    22699.16    781.53 o 
   8   0  -9     1504.20     1255.90    300.17 o 
  10   0  -9    36242.82    37536.86   1126.67 o 
  12   0  -9    58335.83    59781.63   1449.36 o 
  14   0  -9    12828.44    13711.48    788.83 o 
  16   0  -9     2393.98     2260.77    498.41 o 
  18   0  -9    17858.23    18453.36    996.05 o 
   1   1  -9      639.23      541.67     81.23 o 
   2   1  -9    20848.40    21533.96    291.22 o 
   3   1  -9      346.33      381.24     61.47 o 
   4   1  -9    46178.82    44791.50    365.02 o 
   5   1  -9      692.63      628.75     78.01 o 
   6   1  -9    26283.70    27152.18    285.74 o 
   7   1  -9     1432.88     1413.20    108.16 o 
   8   1  -9     4001.12     4089.98    234.40 o 
   9   1  -9      658.22      596.94     62.94 o 
  10   1  -9    33411.73    34022.06    428.67 o 
  11   1  -9       77.66       42.81     38.67 o 
  12   1  -9    32327.55    31066.05    660.77 o 
  13   1  -9       25.74       65.96     32.24 o 
  14   1  -9     8807.49     8407.29    254.76 o 
  15   1  -9      436.45      370.33     53.79 o 
  16   1  -9     6899.10     6595.71    437.90 o 
  17   1  -9      113.07      119.14    267.29 o 
  18   1  -9    17289.21    17368.20    675.28 o 
  19   1  -9      168.42      128.48    293.24 o 
   1   2  -9     2431.14     2432.45    140.87 o 
   2   2  -9    27914.92    28071.67    692.77 o 
   3   2  -9      610.71      589.23     65.85 o 
   4   2  -9    73362.70    73223.73    801.48 o 
   5   2  -9     1995.53     1825.03    115.46 o 
   6   2  -9    26729.12    26782.74    525.99 o 
   7   2  -9     4390.35     4387.73    151.64 o 
   8   2  -9     1747.90     1749.95    114.08 o 
   9   2  -9     2473.24     2400.26    123.25 o 
  10   2  -9    23358.53    24270.43    345.71 o 
  11   2  -9      144.38       15.43     87.71 o 
  12   2  -9    36005.03    35931.18    387.69 o 
  13   2  -9      536.65      412.90     97.00 o 
  14   2  -9     9602.02     9255.88    216.43 o 
  15   2  -9     1265.87     1004.20    141.84 o 
  16   2  -9     2305.05     2514.81    441.77 o 
  17   2  -9      676.42      800.81    310.15 o 
  18   2  -9    15096.07    14122.59    907.69 o 
   1   3  -9     4335.96     4284.45    138.26 o 
   2   3  -9    25699.95    25907.51    293.06 o 
   3   3  -9     1552.72     1502.60    117.52 o 
   4   3  -9    33276.96    33228.54    518.05 o 
   5   3  -9     1905.73     1697.47    128.87 o 
   6   3  -9    13320.93    13534.11    270.38 o 
   7   3  -9     3167.82     3208.31    157.51 o 
   8   3  -9     2913.34     2910.74    158.85 o 
   9   3  -9     2907.76     2738.91    155.35 o 
  10   3  -9    16588.33    16651.39    306.62 o 
  11   3  -9      406.29      330.90    111.16 o 
  12   3  -9    17626.94    17595.47    401.49 o 
  13   3  -9     1624.44     1501.99    145.22 o 
  14   3  -9    10776.97    10218.11    268.37 o 
  15   3  -9     3291.43     3107.32    237.74 o 
  16   3  -9     5411.12     4866.34    435.65 o 
  17   3  -9      977.17      676.86    366.25 o 
   1   4  -9     3846.36     3835.83    118.69 o 
   2   4  -9    15486.33    15555.28    215.82 o 
   3   4  -9     1644.06     1569.28     96.08 o 
   4   4  -9    46771.47    46079.73    398.43 o 
   5   4  -9     1949.72     1954.10    111.41 o 
   6   4  -9     9467.13     9392.69    191.26 o 
   7   4  -9     4022.84     3977.22    144.36 o 
   8   4  -9      681.22      601.65     86.90 o 
   9   4  -9     4728.13     4287.19    200.00 o 
  10   4  -9    17290.33    16752.46    342.18 o 
  11   4  -9     1317.53     1085.47    154.61 o 
  12   4  -9    29597.48    29067.48    451.69 o 
  13   4  -9     5059.11     4635.52    229.68 o 
  14   4  -9     5445.27     5158.67    285.99 o 
  15   4  -9     4184.27     3530.88    258.90 o 
   1   5  -9     8041.97     7808.90    191.51 o 
   2   5  -9    12018.13    11935.04    228.46 o 
   3   5  -9      546.84      505.98    118.83 o 
   4   5  -9    17133.07    16632.70    415.38 o 
   5   5  -9     1330.33     1275.35    136.57 o 
   6   5  -9     9874.64     9623.03    337.74 o 
   7   5  -9     7310.09     6841.93    302.34 o 
   8   5  -9     1214.22      988.28    204.33 o 
   9   5  -9     3700.50     3364.87    244.13 o 
  10   5  -9    13490.78    13326.80    406.63 o 
  11   5  -9      212.46      184.57    180.96 o 
  12   5  -9    16808.59    17037.31    621.45 o 
  13   5  -9     2560.25     2260.53    287.22 o 
  14   5  -9     6022.97     4716.63    423.94 o 
   1   6  -9     5575.01     5152.20    280.23 o 
   2   6  -9    12248.51    12038.53    382.86 o 
   3   6  -9     1685.98     1436.77    212.47 o 
   4   6  -9    22043.99    21144.96    488.51 o 
   5   6  -9     4550.68     3940.15    277.50 o 
   6   6  -9     8100.26     7179.45    338.17 o 
   7   6  -9     7986.18     7415.82    404.83 o 
   8   6  -9      490.82      338.03    246.25 o 
   9   6  -9     5021.90     4150.18    360.06 o 
  10   6  -9     8200.25     7237.56    423.72 o 
  11   6  -9      288.58      272.80    376.36 o 
  12   6  -9    20585.74    17220.96    781.43 o 
   2   7  -9     4718.13     4086.39    510.03 o 
   3   7  -9     1276.58      780.69    371.21 o 
   4   7  -9    12634.44    11034.69    696.96 o 
   5   7  -9     3462.98     2745.97    483.15 o 
   0   0  -8    48214.21    46898.96    827.53 o 
   2   0  -8    37112.65    37399.93   1370.54 o 
   4   0  -8     2026.89     2059.28    137.62 o 
   6   0  -8    29777.67    29688.51    882.93 o 
   8   0  -8    72559.75    73880.75   1468.65 o 
  10   0  -8    10244.95     9166.33    596.39 o 
  12   0  -8     6436.77     5637.85    498.69 o 
  14   0  -8    19859.10    19728.51    870.22 o 
  16   0  -8    34222.26    34033.10   1182.07 o 
  18   0  -8     7271.86     7239.24    640.26 o 
  20   0  -8    13254.27    13124.20    845.23 o 
   0   1  -8    76059.88    80472.46   1342.37 o 
   1   1  -8      149.57      128.34     69.43 o 
   2   1  -8    27809.69    27439.43    821.72 o 
   3   1  -8      257.39      200.66     53.22 o 
   4   1  -8     1530.53     1492.84     90.33 o 
   5   1  -8      168.61      110.90     61.48 o 
   6   1  -8    53905.29    54144.27    587.95 o 
   7   1  -8      244.58      251.84     57.39 o 
   8   1  -8    65695.23    66579.41   1106.36 o 
   9   1  -8     1786.08     1663.42     79.02 o 
  10   1  -8    15731.09    16184.34    400.36 o 
  11   1  -8      358.62      346.62     56.18 o 
  12   1  -8     4150.28     4071.40    115.81 o 
  13   1  -8     1171.09     1150.37     82.68 o 
  14   1  -8    30719.90    30207.80    355.86 o 
  15   1  -8       43.23       34.46     70.42 o 
  16   1  -8    35868.88    35224.82    467.21 o 
  17   1  -8      289.58      273.25    103.61 o 
  18   1  -8     9976.51     9470.38    530.65 o 
  19   1  -8      855.14      604.53    334.97 o 
  20   1  -8     4617.28     4393.22    432.82 o 
   0   2  -8   103087.94   101663.04    809.96 o 
   1   2  -8     1564.35     1501.18     92.65 o 
   2   2  -8    26618.48    26064.38    338.75 o 
   3   2  -8     2864.89     2697.05     92.92 o 
   4   2  -8      504.61      405.19     53.15 o 
   5   2  -8     2041.83     2021.58    131.10 o 
   6   2  -8    24597.04    24125.58    410.30 o 
   7   2  -8      373.98      299.64     83.15 o 
   8   2  -8    63023.45    63684.30   1484.64 o 
   9   2  -8      508.10      461.28     90.80 o 
  10   2  -8    15243.53    15382.23    349.21 o 
  11   2  -8     2350.48     2194.73    123.84 o 
  12   2  -8     5566.18     5843.64    219.58 o 
  13   2  -8      518.72      487.13    100.86 o 
  14   2  -8    22573.87    22547.05    392.59 o 
  15   2  -8      744.06      605.04    107.35 o 
  16   2  -8    25604.11    25757.95    847.00 o 
  17   2  -8     1240.94     1161.79    158.58 o 
  18   2  -8     7188.06     7200.76    290.89 o 
  19   2  -8      644.64      526.01    349.52 o 
   0   3  -8    51237.05    50518.91    504.46 o 
   1   3  -8     1337.07     1206.16     76.17 o 
   2   3  -8    35885.13    36042.59    326.99 o 
   3   3  -8     5478.47     5209.25    116.94 o 
   4   3  -8      884.58      802.30     79.61 o 
   5   3  -8     3294.59     3161.79    114.98 o 
   6   3  -8    27794.95    28096.53    281.79 o 
   7   3  -8       87.04       57.15     57.93 o 
   8   3  -8    68517.83    66860.13    778.30 o 
   9   3  -8     4604.93     4546.60    231.91 o 
  10   3  -8    16447.58    16727.59    423.25 o 
  11   3  -8     5221.01     4854.54    189.96 o 
  12   3  -8     1877.36     1748.69    139.93 o 
  13   3  -8     1147.48     1035.49    136.69 o 
  14   3  -8    24599.39    25247.10    595.38 o 
  15   3  -8      341.10      247.84    129.30 o 
  16   3  -8    26784.33    25424.75    418.39 o 
  17   3  -8     2466.71     2274.22    212.30 o 
  18   3  -8    10014.53     9375.20    349.70 o 
   0   4  -8    46300.23    47141.83    473.21 o 
   1   4  -8      814.24      807.62     76.28 o 
   2   4  -8    15606.00    15621.38    210.19 o 
   3   4  -8     9207.02     9290.96    165.49 o 
   4   4  -8      555.90      528.30     85.44 o 
   5   4  -8    10760.63    11093.81    200.06 o 
   6   4  -8    19097.92    19031.49    255.81 o 
   7   4  -8     1496.70     1209.88    101.28 o 
   8   4  -8    36995.16    36823.24    343.04 o 
   9   4  -8     4180.20     3728.82    132.66 o 
  10   4  -8    12913.36    12770.93    216.79 o 
  11   4  -8     3886.95     3502.26    143.74 o 
  12   4  -8     4231.51     3774.56    206.93 o 
  13   4  -8     1450.42     1306.97    160.49 o 
  14   4  -8    14817.17    14363.90    344.54 o 
  15   4  -8      438.62      312.23    152.16 o 
  16   4  -8    22588.66    21180.33    504.67 o 
  17   4  -8     3957.97     3355.21    306.92 o 
   0   5  -8    49172.32    48455.00    666.69 o 
   1   5  -8     4237.42     4120.15    138.88 o 
   2   5  -8    12589.08    12214.96    209.52 o 
   3   5  -8     7452.12     7140.32    200.48 o 
   4   5  -8      358.87      298.74    105.32 o 
   5   5  -8     9132.47     9380.21    209.93 o 
   6   5  -8    18376.40    18005.29    276.25 o 
   7   5  -8      672.10      570.69    110.64 o 
   8   5  -8    27001.73    26190.40    478.94 o 
   9   5  -8     6371.44     5913.91    252.15 o 
  10   5  -8     8457.90     8032.03    331.52 o 
  11   5  -8     9247.25     8911.94    413.91 o 
  12   5  -8      855.55      629.58    210.79 o 
  13   5  -8     3391.39     3434.97    274.07 o 
  14   5  -8    14059.46    12664.65    494.23 o 
  15   5  -8      277.93      170.60    268.16 o 
  16   5  -8    15960.59    14418.23    643.05 o 
  17   5  -8     4527.02     3755.20    424.54 o 
   0   6  -8    19381.57    18811.02    425.93 o 
   1   6  -8     2383.95     2382.06    167.70 o 
   2   6  -8     5172.45     4716.88    220.61 o 
   3   6  -8    12847.49    12380.42    315.15 o 
   4   6  -8      534.10      337.42    149.29 o 
   5   6  -8     8251.07     8302.68    268.35 o 
   6   6  -8    10271.06    10020.52    370.72 o 
   7   6  -8      857.82      789.74    192.89 o 
   8   6  -8    19736.32    19960.06    632.29 o 
   9   6  -8     4534.78     4163.37    313.29 o 
  10   6  -8     4292.99     3558.71    439.52 o 
  11   6  -8     8922.44     8456.05    426.90 o 
  12   6  -8      826.03      619.72    375.87 o 
  13   6  -8     2956.78     2373.00    439.52 o 
  14   6  -8     7218.43     6231.83    540.78 o 
   2   7  -8     8008.00     7461.02    581.95 o 
   3   7  -8     9058.56     9087.64    630.62 o 
   4   7  -8        4.12       20.51    346.10 o 
   5   7  -8     5174.33     4248.48    505.81 o 
   6   7  -8     6574.72     6129.39    582.07 o 
   2   0  -7    33276.86    32423.41    802.86 o 
   4   0  -7   126985.50   125140.88   2089.36 o 
   6   0  -7    25012.92    25328.34    813.06 o 
   8   0  -7     3830.20     4235.07    406.61 o 
  10   0  -7    68344.69    68411.44   1446.47 o 
  12   0  -7    54420.15    54295.30   1343.63 o 
  14   0  -7    10108.07     9971.30    140.73 o 
  16   0  -7     4784.98     4802.09    201.04 o 
  18   0  -7    29255.05    28818.86    331.22 o 
  20   0  -7    16877.91    15940.21    931.89 o 
   1   1  -7     2760.74     2754.33    104.63 o 
   2   1  -7    30939.10    30623.99    474.56 o 
   3   1  -7     1071.78     1095.22     61.62 o 
   4   1  -7   122843.91   120743.99   1388.06 o 
   5   1  -7        7.20       24.42     55.80 o 
   6   1  -7    26876.66    25997.61    255.05 o 
   7   1  -7     3487.05     3388.25    102.12 o 
   8   1  -7     5366.00     5367.06    220.45 o 
   9   1  -7      576.77      581.63     65.30 o 
  10   1  -7    41232.95    41548.94    338.48 o 
  11   1  -7      512.28      446.48     69.90 o 
  12   1  -7    60028.12    61276.63    836.03 o 
  13   1  -7      282.48      300.94     76.55 o 
  14   1  -7    12511.43    12710.80    227.75 o 
  15   1  -7      834.89      745.66    147.15 o 
  16   1  -7     5238.29     5096.21    127.41 o 
  17   1  -7       36.53       27.44     37.85 o 
  18   1  -7    24210.61    23486.76    306.80 o 
  19   1  -7       28.78      110.36    127.27 o 
  20   1  -7    27623.52    27322.28    818.17 o 
  21   1  -7      268.11      394.11    315.96 o 
   1   2  -7     1387.02     1403.11     84.34 o 
   2   2  -7    38759.36    37890.91    328.66 o 
   3   2  -7     1837.71     1773.52     76.72 o 
   4   2  -7    65204.38    63391.14   1121.68 o 
   5   2  -7     1028.83     1048.65     88.37 o 
   6   2  -7    41766.17    41059.81    563.98 o 
   7   2  -7     7175.49     7310.55    174.82 o 
   8   2  -7     2060.22     1845.27    107.30 o 
   9   2  -7     1531.48     1460.38    104.22 o 
  10   2  -7    39874.65    39696.45    482.12 o 
  11   2  -7      430.55      386.66     92.61 o 
  12   2  -7    40540.82    40328.80    552.74 o 
  13   2  -7     3138.29     3106.38    148.29 o 
  14   2  -7    14773.41    15228.05    384.55 o 
  15   2  -7      865.95      721.74    117.21 o 
  16   2  -7     5603.69     5329.87     85.87 o 
  17   2  -7     1460.41     1320.88     72.06 o 
  18   2  -7    29875.83    29744.61    435.87 o 
  19   2  -7      272.45      225.85    149.15 o 
  20   2  -7    17260.55    17004.85    416.45 o 
   1   3  -7     6197.48     6097.68    165.23 o 
   2   3  -7    27191.65    26789.01    233.45 o 
   3   3  -7     2178.77     2145.20     82.59 o 
   4   3  -7    92588.33    91772.38    712.36 o 
   5   3  -7     1702.51     1781.56    106.91 o 
   6   3  -7     6947.90     6700.72    150.17 o 
   7   3  -7     8046.47     8070.32    146.77 o 
   8   3  -7     1402.86     1312.09     83.74 o 
   9   3  -7     3410.05     3509.12    124.24 o 
  10   3  -7    24786.35    24689.65    350.44 o 
  11   3  -7      201.45      138.11     52.31 o 
  12   3  -7    53433.71    52988.42    570.14 o 
  13   3  -7     3657.51     3471.85     89.27 o 
  14   3  -7     6571.90     6837.93    122.13 o 
  15   3  -7     2908.55     2726.40    107.92 o 
  16   3  -7     7285.10     7086.59    174.92 o 
  17   3  -7     1580.05     1386.07    171.05 o 
  18   3  -7    15212.74    14404.35    508.82 o 
  19   3  -7      389.43      355.82    176.01 o 
  20   3  -7    21554.90    20887.56    655.14 o 
   1   4  -7    13604.41    13128.74    178.32 o 
   2   4  -7    28284.67    28422.97    268.98 o 
   3   4  -7      627.54      612.43     72.87 o 
   4   4  -7    45862.56    45104.40    372.78 o 
   5   4  -7     2519.81     2577.64    114.04 o 
   6   4  -7    18593.33    18477.27    246.22 o 
   7   4  -7    10099.45     9938.01    232.60 o 
   8   4  -7      823.65      753.11     90.12 o 
   9   4  -7     1302.52     1228.45     97.23 o 
  10   4  -7    26339.14    26814.58    408.77 o 
  11   4  -7      772.78      719.39     94.45 o 
  12   4  -7    25448.87    24816.80    307.13 o 
  13   4  -7     3861.04     3694.08    144.41 o 
  14   4  -7    12536.49    12370.87    322.44 o 
  15   4  -7     6624.25     6285.64    263.86 o 
  16   4  -7     2346.35     2194.33    199.52 o 
  17   4  -7     2105.35     1974.38    236.12 o 
  18   4  -7    18362.83    16826.91    645.30 o 
  19   4  -7      427.36      152.16    264.48 o 
   1   5  -7     8329.32     8470.37    165.64 o 
   2   5  -7    11030.83    10668.38    183.46 o 
   3   5  -7     2624.77     2413.40    116.74 o 
   4   5  -7    40742.17    40298.20    459.85 o 
   5   5  -7     2852.07     2778.44    138.50 o 
   6   5  -7    14492.10    14374.52    247.33 o 
   7   5  -7    15376.89    14858.81    314.71 o 
   8   5  -7     1827.92     1711.28    135.12 o 
   9   5  -7     3455.90     3267.90    155.74 o 
  10   5  -7    12701.94    12771.89    319.93 o 
  11   5  -7      588.65      641.33    116.80 o 
  12   5  -7    30809.70    31097.62    911.52 o 
  13   5  -7     6135.48     5904.56    313.92 o 
  14   5  -7     8124.22     7909.80    350.89 o 
  15   5  -7     5410.49     5415.82    319.69 o 
  16   5  -7     3189.46     2915.82    352.44 o 
  17   5  -7     1851.23     2176.36    355.20 o 
  18   5  -7     9463.88     7932.01    526.50 o 
   1   6  -7     9975.68     9675.90    248.48 o 
   2   6  -7    16574.54    16378.78    307.50 o 
   3   6  -7     1036.71      941.53    155.96 o 
   4   6  -7    26234.73    26113.83    443.24 o 
   5   6  -7     3516.46     3374.27    200.06 o 
   6   6  -7     9751.39     9205.19    280.31 o 
   7   6  -7    11191.82    10901.31    294.56 o 
   8   6  -7      378.58      357.95    139.54 o 
   9   6  -7     5131.33     5136.64    306.26 o 
  10   6  -7    13056.25    12562.87    414.19 o 
  11   6  -7      280.90      167.57    225.93 o 
  12   6  -7    16915.31    17185.83    579.70 o 
  13   6  -7     5558.69     5571.45    490.75 o 
  14   6  -7     6573.61     4868.98    488.42 o 
  15   6  -7     8054.40     7804.49    582.83 o 
  16   6  -7     1395.64      807.29    385.11 o 
   1   7  -7    10187.28     9978.21    488.22 o 
   2   7  -7     6308.04     5502.72    409.24 o 
   3   7  -7     2125.23     1837.89    284.79 o 
   4   7  -7    21077.08    20599.34    631.77 o 
   5   7  -7     4561.24     3962.00    370.47 o 
   6   7  -7     6034.56     5923.33    396.33 o 
   7   7  -7    10513.13     9219.81    715.23 o 
   0   0  -6   110735.65   108311.76   1182.51 o 
   2   0  -6    30483.89    29915.75    410.52 o 
   4   0  -6     2405.20     2381.62    127.67 o 
   6   0  -6    41067.05    39347.68    967.68 o 
   8   0  -6   160688.08   159055.75   2090.67 o 
  10   0  -6    20798.44    20480.39    496.18 o 
  12   0  -6     6360.76     6275.58    185.50 o 
  14   0  -6    37025.50    37048.31    425.45 o 
  16   0  -6    67354.37    70766.80    978.03 o 
  18   0  -6    11556.51    11719.68    256.74 o 
  20   0  -6     7166.42     7280.05    233.81 o 
  22   0  -6    14105.23    13264.56    871.30 o 
   0   1  -6   127307.78   129008.38    814.38 o 
   1   1  -6       66.15       78.66     54.23 o 
   2   1  -6    61600.81    60518.40    358.64 o 
   3   1  -6     3089.12     3136.13    109.52 o 
   4   1  -6     2205.03     2158.84    139.84 o 
   5   1  -6     3941.32     4103.12    152.52 o 
   6   1  -6    57731.95    57031.41    813.27 o 
   7   1  -6      488.93      474.03     56.88 o 
   8   1  -6    51774.43    49903.50    728.54 o 
   9   1  -6     1865.12     1780.42    105.14 o 
  10   1  -6    34672.66    34523.93    475.22 o 
  11   1  -6      320.11      297.75     69.17 o 
  12   1  -6     4366.22     4362.94     63.77 o 
  13   1  -6      369.88      379.34     36.11 o 
  14   1  -6    40599.43    41251.78    425.71 o 
  15   1  -6      300.66      238.95     48.29 o 
  16   1  -6    21403.53    21177.21    211.11 o 
  17   1  -6      790.06      631.71     73.52 o 
  18   1  -6    12988.35    12935.75    260.78 o 
  19   1  -6      784.46      687.63     86.48 o 
  20   1  -6     7092.97     7103.37    263.45 o 
  21   1  -6       28.73       42.59    146.94 o 
  22   1  -6    26571.87    27127.53    821.79 o 
   0   2  -6   115838.71   112842.58   2206.53 o 
   1   2  -6     6102.13     6213.15    109.87 o 
   2   2  -6    13067.69    12333.66    174.17 o 
   3   2  -6     4518.40     4599.20     86.95 o 
   4   2  -6      564.76      550.00     55.15 o 
   5   2  -6     2067.34     1954.87     69.04 o 
   6   2  -6    42697.38    42390.69    643.08 o 
   7   2  -6     1164.84     1107.08     49.72 o 
   8   2  -6   102455.94   101368.27   1025.69 o 
   9   2  -6     2318.20     2224.40     61.55 o 
  10   2  -6    12049.30    11782.46    142.34 o 
  11   2  -6     3079.68     2968.70     82.86 o 
  12   2  -6     6398.48     6450.54    111.83 o 
  13   2  -6     2166.88     2111.03    132.13 o 
  14   2  -6    32764.35    33118.68    258.87 o 
  15   2  -6     1226.45     1171.77     72.93 o 
  16   2  -6    47883.21    48760.41    336.79 o 
  17   2  -6     2073.55     2006.05     96.18 o 
  18   2  -6     8852.52     8995.94    169.49 o 
  19   2  -6     1285.78     1109.15    118.73 o 
  20   2  -6     5636.92     5482.88    239.47 o 
  21   2  -6      354.65      230.15    181.45 o 
   0   3  -6    47779.78    45276.41    735.23 o 
   1   3  -6      551.65      463.02     55.92 o 
   2   3  -6    45066.35    44701.48    288.74 o 
   3   3  -6     9223.97     9233.34    136.19 o 
   4   3  -6      898.45      898.91     67.90 o 
   5   3  -6     9009.56     9073.45    151.28 o 
   6   3  -6    43219.08    43229.35    544.49 o 
   7   3  -6     1409.77     1269.28     78.17 o 
   8   3  -6    43094.10    43723.85    324.09 o 
   9   3  -6     1310.29     1233.53     78.39 o 
  10   3  -6    12089.59    12077.06    190.32 o 
  11   3  -6     6506.96     6283.90    184.98 o 
  12   3  -6     3827.70     3915.99    122.40 o 
  13   3  -6     1247.53     1168.60     95.60 o 
  14   3  -6    24666.38    25337.74    296.20 o 
  15   3  -6      676.98      601.87     85.87 o 
  16   3  -6    21646.15    21538.16    338.30 o 
  17   3  -6     2339.91     2168.98    130.26 o 
  18   3  -6     9757.71     9711.99    238.00 o 
  19   3  -6     3217.00     2593.77    199.49 o 
  20   3  -6     5462.00     5200.00    261.58 o 
  21   3  -6      446.38      349.14    268.75 o 
   0   4  -6    71354.10    71154.08    869.75 o 
   1   4  -6     1003.83     1012.81     72.80 o 
   2   4  -6    19078.93    18921.32    216.48 o 
   3   4  -6     8532.65     8368.81    172.56 o 
   4   4  -6      508.31      379.76     73.84 o 
   5   4  -6     5477.44     5819.09    146.84 o 
   6   4  -6    21350.51    21049.02    329.85 o 
   7   4  -6      574.98      533.50     80.92 o 
   8   4  -6    55070.26    54623.28    574.45 o 
   9   4  -6     7408.51     7238.31    167.40 o 
  10   4  -6    12257.63    12131.10    323.08 o 
  11   4  -6     9516.91     9446.33    237.72 o 
  12   4  -6     4988.29     4888.93    120.63 o 
  13   4  -6     3806.41     3677.10    117.28 o 
  14   4  -6    14387.31    13902.04    364.21 o 
  15   4  -6      191.90      153.09     99.74 o 
  16   4  -6    31351.58    31780.46    507.67 o 
  17   4  -6     3183.15     2905.84    215.06 o 
  18   4  -6     7354.63     7146.10    348.12 o 
  19   4  -6     5593.81     5229.34    354.95 o 
  20   4  -6     3542.18     3445.85    397.95 o 
  21   4  -6      585.79      611.75    283.25 o 
   0   5  -6    32290.80    31272.43    608.67 o 
   1   5  -6     5133.77     4853.73    131.44 o 
   2   5  -6    15629.02    15428.05    246.17 o 
   3   5  -6     7554.42     7656.44    172.46 o 
   4   5  -6      600.48      447.79     85.54 o 
   5   5  -6     9235.22     9330.02    232.34 o 
   6   5  -6    22662.15    23250.92    302.40 o 
   7   5  -6      376.42      337.92     92.93 o 
   8   5  -6    25870.00    25163.75    329.55 o 
   9   5  -6     2604.73     2522.75    142.65 o 
  10   5  -6    18499.70    18533.34    306.66 o 
  11   5  -6     9032.32     8961.12    226.58 o 
  12   5  -6     1685.93     1548.50    152.27 o 
  13   5  -6     3477.17     3729.15    196.03 o 
  14   5  -6    23463.23    23399.24    532.80 o 
  15   5  -6     1528.57     1232.72    218.46 o 
  16   5  -6    11532.39    11706.66    416.27 o 
  17   5  -6     6231.82     6134.47    487.24 o 
  18   5  -6     7062.12     6646.83    504.97 o 
  19   5  -6     4117.52     3188.27    428.67 o 
  20   5  -6     2737.95     2446.75    413.67 o 
   0   6  -6    49872.09    49890.74    744.65 o 
   1   6  -6     3414.92     3531.65    176.64 o 
   2   6  -6    11503.27    11291.14    292.25 o 
   3   6  -6    11437.64    11543.04    263.15 o 
   4   6  -6      136.49       35.94    131.64 o 
   5   6  -6     7007.22     7188.04    249.17 o 
   6   6  -6     6751.69     6701.37    245.76 o 
   7   6  -6      822.20      821.15    153.16 o 
   8   6  -6    34731.24    36019.05    497.62 o 
   9   6  -6     7538.96     7560.14    279.12 o 
  10   6  -6     5011.18     4934.57    226.33 o 
  11   6  -6     9221.34     9301.21    382.90 o 
  12   6  -6      229.51      240.27    217.61 o 
  13   6  -6     3201.52     2862.31    342.97 o 
  14   6  -6     7800.61     8285.16    574.74 o 
  15   6  -6      546.57      363.38    332.14 o 
  16   6  -6    20571.92    19208.62    814.71 o 
  17   6  -6     5414.49     3956.38    501.31 o 
  27   6  -6     1974.86     2087.37    362.24 o 
   0   7  -6     8203.54     7368.33    602.52 o 
   1   7  -6      717.07      569.86    273.82 o 
   2   7  -6    11117.88    10827.89    404.34 o 
   3   7  -6    13424.66    13829.44    427.17 o 
   4   7  -6       78.51        0.00    184.84 o 
   5   7  -6    10160.54     9667.47    385.44 o 
   6   7  -6    11939.05    11853.62    420.57 o 
   7   7  -6      924.47      704.86    269.83 o 
   8   7  -6    12333.64    12455.94    542.80 o 
   9   7  -6     4865.40     5797.27    531.39 o 
   2   0  -5    62738.18    62186.77   1080.24 o 
   4   0  -5    55798.17    52355.76    998.20 o 
   6   0  -5    42659.81    43370.10    975.00 o 
   8   0  -5     5593.07     5758.04    180.58 o 
  10   0  -5    72359.75    71151.62    643.68 o 
  12   0  -5    26632.18    26034.80    419.05 o 
  14   0  -5    24058.44    24597.48    458.22 o 
  16   0  -5     8137.49     8274.93    224.23 o 
  18   0  -5    37229.50    37421.85    616.79 o 
  20   0  -5    13303.20    12978.97    355.46 o 
  22   0  -5     6028.81     6134.56    316.70 o 
   1   1  -5      120.96      102.34     44.34 o 
   2   1  -5    52249.38    53276.79    676.31 o 
   3   1  -5      203.72      205.16     28.90 o 
   4   1  -5   144976.42   142485.78   2324.80 o 
   5   1  -5      134.98      134.97     45.71 o 
   6   1  -5    12674.85    12259.47    254.16 o 
   7   1  -5      233.77      233.56     51.55 o 
   8   1  -5     6627.98     6583.62    156.17 o 
   9   1  -5     1528.40     1476.34     53.73 o 
  10   1  -5    21479.41    21069.45    185.10 o 
  11   1  -5      240.40      249.24     38.74 o 
  12   1  -5    71658.48    72270.70    626.81 o 
  13   1  -5     1239.81     1187.93     67.13 o 
  14   1  -5    11405.07    11627.15    262.61 o 
  15   1  -5     2185.19     2141.92    115.43 o 
  16   1  -5     4930.86     5252.37    134.00 o 
  17   1  -5       15.36        0.00     72.69 o 
  18   1  -5    18360.58    18588.62    248.63 o 
  19   1  -5      239.05      216.96     88.81 o 
  20   1  -5    43271.69    43222.63    563.46 o 
  21   1  -5     1156.70      990.88    114.10 o 
  22   1  -5     8219.92     8228.05    257.01 o 
  23   1  -5      269.26      142.14    190.84 o 
   1   2  -5     1407.47     1385.11     58.93 o 
   2   2  -5    60042.67    58350.37    379.38 o 
   3   2  -5      408.56      390.13     39.84 o 
   4   2  -5    34428.79    33955.03    233.74 o 
   5   2  -5     1475.07     1409.44     61.24 o 
   6   2  -5    59020.45    58234.38    650.66 o 
   7   2  -5     3134.64     3071.74     80.46 o 
   8   2  -5     3872.23     3919.64    125.07 o 
   9   2  -5     3308.09     3220.00    116.14 o 
  10   2  -5    62191.73    61921.05    932.93 o 
  11   2  -5      612.96      576.41     65.67 o 
  12   2  -5    34385.75    33694.58    301.87 o 
  13   2  -5     1328.54     1239.17     76.46 o 
  14   2  -5    19172.70    19159.17    223.17 o 
  15   2  -5     2711.22     2753.98    133.43 o 
  16   2  -5     7521.33     7756.45    164.86 o 
  17   2  -5      432.26      319.44     85.00 o 
  18   2  -5    33235.16    33624.65    366.76 o 
  19   2  -5      549.20      444.92     94.23 o 
  20   2  -5    12130.58    11927.36    228.60 o 
  21   2  -5     1238.37     1175.44    159.36 o 
  22   2  -5     7907.14     7620.67    347.68 o 
  23   2  -5      992.11      742.22    282.54 o 
   1   3  -5     5514.39     5443.84    105.11 o 
   2   3  -5    17023.83    16387.85    173.76 o 
   3   3  -5     2954.42     2864.95     82.82 o 
   4   3  -5   103301.12   102263.90    912.57 o 
   5   3  -5     4722.06     4903.82    115.20 o 
   6   3  -5    20622.09    20209.26    219.93 o 
   7   3  -5     3478.11     3240.72    102.78 o 
   8   3  -5     1066.10      972.42     75.51 o 
   9   3  -5     7092.04     7202.20    183.53 o 
  10   3  -5    28864.72    28550.46    420.34 o 
  11   3  -5      333.77      365.10     69.18 o 
  12   3  -5    79335.35    81562.67    957.78 o 
  13   3  -5     3748.17     3801.28    131.69 o 
  14   3  -5    10785.06    11009.97    203.67 o 
  15   3  -5     3466.26     3294.46    138.85 o 
  16   3  -5     4647.58     4661.73    164.91 o 
  17   3  -5      564.64      361.21    103.58 o 
  18   3  -5    12537.52    12229.95    229.57 o 
  19   3  -5      350.12      275.19    101.12 o 
  20   3  -5    31600.61    31410.35    445.52 o 
  21   3  -5     2357.54     1846.18    257.30 o 
  22   3  -5     8133.36     6895.97    482.69 o 
  23   3  -5     1714.24     1425.22    319.32 o 
   1   4  -5    14781.96    14654.61    203.62 o 
   2   4  -5    37604.06    38745.70    381.44 o 
   3   4  -5      539.97      540.01     75.98 o 
   4   4  -5    37259.54    36627.45    323.58 o 
   5   4  -5     6037.39     5929.72    144.76 o 
   6   4  -5    32668.78    32436.35    414.96 o 
   7   4  -5     8236.19     8343.40    169.81 o 
   8   4  -5     1981.23     1801.92     54.83 o 
   9   4  -5     6257.30     6242.37    106.70 o 
  10   4  -5    40111.97    41267.11    289.42 o 
  11   4  -5      365.57      325.98     64.09 o 
  12   4  -5    20548.37    20621.61    233.06 o 
  13   4  -5     1327.42     1364.70     92.70 o 
  14   4  -5    15384.78    15744.35    285.56 o 
  15   4  -5     7734.49     7638.75    337.94 o 
  16   4  -5     3895.59     3573.73    168.82 o 
  17   4  -5     2402.96     2389.92    158.43 o 
  18   4  -5    26485.43    25884.18    768.81 o 
  19   4  -5     1178.61      816.20    225.35 o 
  20   4  -5     7469.27     6670.56    405.62 o 
  21   4  -5     2519.74     2072.65    370.70 o 
  22   4  -5     7106.91     6253.13    512.50 o 
   1   5  -5     9684.97     9692.22    168.35 o 
   2   5  -5    14144.81    13754.53    212.51 o 
   3   5  -5     5094.26     4775.54    139.42 o 
   4   5  -5    60279.27    60879.33    451.72 o 
   5   5  -5     6122.49     6127.34    168.43 o 
   6   5  -5     9756.54     9733.47    199.89 o 
   7   5  -5    13175.55    13596.43    403.27 o 
   8   5  -5     1709.40     1413.13    113.77 o 
   9   5  -5     7735.56     7610.65    194.17 o 
  10   5  -5     9037.96     8756.60    248.94 o 
  11   5  -5      147.27      144.56    105.51 o 
  12   5  -5    36849.49    37049.30    636.07 o 
  13   5  -5     6276.80     6476.00    231.59 o 
  14   5  -5     6086.98     6444.89    240.41 o 
  15   5  -5     5709.21     5868.75    247.52 o 
  16   5  -5      816.47      729.56    234.61 o 
  17   5  -5     1516.62     1625.50    253.26 o 
  18   5  -5     8187.62     8234.50    567.25 o 
  19   5  -5      229.56      175.67    317.41 o 
  20   5  -5    16298.17    14143.89    707.75 o 
  21   5  -5     5201.74     3582.08    506.63 o 
  27   5  -5      381.11      488.57    280.57 o 
   1   6  -5    13294.39    13584.80    275.48 o 
   2   6  -5    21473.13    21602.22    381.15 o 
   3   6  -5      778.59      698.09    127.47 o 
   4   6  -5    12443.75    12289.35    300.55 o 
   5   6  -5     4087.75     3800.21    198.37 o 
   6   6  -5    10464.99    10742.90    310.56 o 
   7   6  -5    11886.71    11323.57    295.85 o 
   8   6  -5     1070.64      946.96    152.48 o 
   9   6  -5     8165.73     8197.24    341.95 o 
  10   6  -5    16366.66    16770.75    357.26 o 
  11   6  -5      337.72      322.71    148.29 o 
  12   6  -5     7109.18     6576.78    262.52 o 
  13   6  -5     3725.94     3636.97    295.42 o 
  14   6  -5     8542.33     8411.21    378.45 o 
  15   6  -5     8425.66     7963.35    549.15 o 
  16   6  -5     1887.06     1873.29    384.29 o 
  17   6  -5     2644.68     1620.19    374.98 o 
  26   6  -5     7057.13     6439.91    473.66 o 
  27   6  -5     1391.25     1748.11    374.08 o 
   1   7  -5     8004.65     8132.32    427.95 o 
   2   7  -5     4453.88     4696.57    287.11 o 
   3   7  -5     1828.10     1743.52    230.91 o 
   4   7  -5    26175.80    26332.36    557.69 o 
   5   7  -5     4346.46     4236.98    275.86 o 
   6   7  -5     2874.10     2925.28    241.86 o 
   7   7  -5     7030.77     6917.77    342.19 o 
   8   7  -5      316.16      167.22    221.15 o 
   9   7  -5     7084.78     7425.10    441.59 o 
  10   7  -5     5069.10     4279.92    469.43 o 
  24   7  -5     1024.11     1189.56    376.52 o 
  25   7  -5       98.44      301.73    326.87 o 
  22   8  -5     3490.17     4336.56    511.69 o 
   9  10  -5     3122.08     3015.36    381.76 o 
   2   0  -4    77961.67    79075.69   3390.62 o 
   4   0  -4    11088.35    11522.30    466.80 o 
   6   0  -4     9998.56     8940.32    210.28 o 
   8   0  -4   143373.45   137687.52   2422.25 o 
  10   0  -4    21321.22    19965.84    426.61 o 
  12   0  -4     3261.73     3100.29    133.49 o 
  14   0  -4    21417.62    21490.17    361.53 o 
  16   0  -4    51716.22    53142.91    577.74 o 
  18   0  -4     9315.73     9735.05    305.46 o 
  20   0  -4     5325.30     5322.47    242.15 o 
  22   0  -4     5063.52     4799.40    289.73 o 
  24   0  -4    25764.45    23474.89    618.25 o 
   0   1  -4    46876.87    47861.81    328.23 o 
   1   1  -4     3611.95     3544.17     72.80 o 
   2   1  -4    41548.58    41603.34    507.05 o 
   3   1  -4     1122.82     1168.97     36.97 o 
   4   1  -4     2466.56     2443.99     77.89 o 
   5   1  -4     1407.73     1541.16     72.07 o 
   6   1  -4    97410.57    96707.55   1490.08 o 
   7   1  -4     1764.28     1762.81     44.34 o 
   8   1  -4    27917.37    28392.06    179.24 o 
   9   1  -4     3539.68     3493.59     78.94 o 
  10   1  -4    36409.30    36755.44    254.61 o 
  11   1  -4      861.38      816.66     60.79 o 
  12   1  -4     6029.69     6002.34    122.97 o 
  13   1  -4      273.65      184.67     59.15 o 
  14   1  -4    78896.23    79158.59    631.10 o 
  15   1  -4     1680.63     1570.49     96.04 o 
  16   1  -4    18320.75    18241.27    248.56 o 
  17   1  -4      109.43      118.16     84.02 o 
  18   1  -4    18639.67    18773.10    271.30 o 
  19   1  -4      467.10      443.95     99.67 o 
  20   1  -4     9796.49     9650.05    217.31 o 
  21   1  -4      690.31      560.59    116.46 o 
  22   1  -4    34785.86    34974.32    482.18 o 
  23   1  -4      600.40      557.69    147.65 o 
  24   1  -4     4914.48     4333.75    239.12 o 
  25   1  -4      379.81      214.47    266.71 o 
   0   2  -4   186831.59   174901.05   2751.09 o 
   1   2  -4     1338.45     1269.57     55.47 o 
   2   2  -4     3876.69     3593.22     71.48 o 
   3   2  -4     6170.35     6095.90     89.58 o 
   4   2  -4      313.65      322.19     44.91 o 
   5   2  -4     3779.44     3887.24     86.36 o 
   6   2  -4    16179.82    16220.33    167.19 o 
   7   2  -4      509.26      531.27     51.67 o 
   8   2  -4   108506.63   109225.75    901.67 o 
   9   2  -4     2057.03     2007.98     79.43 o 
  10   2  -4     9730.45     9796.88    201.91 o 
  11   2  -4     1946.09     1867.85     89.11 o 
  12   2  -4     1867.20     2021.21    137.52 o 
  13   2  -4       66.77       69.41     73.15 o 
  14   2  -4    16383.71    16287.29    248.18 o 
  15   2  -4      143.52      104.27     77.31 o 
  16   2  -4    53857.86    56291.96    844.47 o 
  17   2  -4     1614.76     1591.45    113.62 o 
  18   2  -4     8802.46     9101.94    233.24 o 
  19   2  -4     1176.50      962.46    117.82 o 
  20   2  -4     3687.76     3870.97    166.12 o 
  21   2  -4      713.95      696.35    129.80 o 
  22   2  -4     8928.07     8615.51    266.20 o 
  23   2  -4      104.26        0.00    162.49 o 
  24   2  -4    23649.09    24020.62    803.56 o 
  25   2  -4     1742.65      844.62    341.36 o 
   0   3  -4    22361.09    22450.19    286.18 o 
   1   3  -4       36.01       24.98     46.20 o 
   2   3  -4    55530.43    53505.39    300.86 o 
   3   3  -4     6108.92     6111.32    123.22 o 
   4   3  -4     9985.46     9911.09    150.53 o 
   5   3  -4     4703.47     4595.58    110.49 o 
   6   3  -4    78221.19    76829.55    809.93 o 
   7   3  -4      892.39      845.79     50.06 o 
   8   3  -4    10760.84    10193.24    175.92 o 
   9   3  -4     2275.54     2213.20     95.59 o 
  10   3  -4    28821.37    29004.07    323.17 o 
  11   3  -4    11022.24    10984.28    250.33 o 
  12   3  -4     5501.98     5392.70    146.37 o 
  13   3  -4     3876.35     3670.00    130.39 o 
  14   3  -4    49322.02    51062.36    672.64 o 
  15   3  -4      274.80      222.10     90.15 o 
  16   3  -4     7434.44     7097.57    307.57 o 
  17   3  -4     1681.31     1609.18    176.17 o 
  18   3  -4    15091.06    15109.56    290.18 o 
  19   3  -4     2443.46     2207.61    157.97 o 
  20   3  -4     6612.32     6876.28    209.46 o 
  21   3  -4      672.32      343.85    169.55 o 
  22   3  -4    27816.43    28094.30    554.98 o 
  23   3  -4      669.26      650.85    304.22 o 
  24   3  -4     5414.20     4302.89    441.72 o 
   0   4  -4   105166.73   104442.78    981.62 o 
   1   4  -4     4347.20     4442.49    105.42 o 
   2   4  -4     7326.43     7190.75    127.48 o 
   3   4  -4    11466.03    11711.73    183.68 o 
   4   4  -4      723.46      862.65     79.04 o 
   5   4  -4     7010.73     7169.85    153.23 o 
   6   4  -4    11596.75    11413.62    154.48 o 
   7   4  -4     1813.69     1855.99    108.76 o 
   8   4  -4    75826.80    75890.31    755.44 o 
   9   4  -4     3481.72     3414.28     95.66 o 
  10   4  -4     8003.34     7975.82    139.73 o 
  11   4  -4     3714.94     3781.36    110.75 o 
  12   4  -4     1907.08     1856.19     94.59 o 
  13   4  -4     4017.48     3672.15    120.48 o 
  14   4  -4     5796.73     5261.64    180.49 o 
  15   4  -4      539.75      507.47    107.71 o 
  16   4  -4    42245.38    42268.85    506.27 o 
  17   4  -4     7254.35     7117.65    224.72 o 
  18   4  -4     7172.57     6919.81    254.67 o 
  19   4  -4     3361.58     3478.47    211.15 o 
  20   4  -4     1746.77     1232.22    230.29 o 
  21   4  -4      322.52      329.34    236.64 o 
  22   4  -4     4790.30     4054.53    492.13 o 
  23   4  -4      522.63      306.26    345.98 o 
  26   4  -4     6225.81     6207.69    359.13 o 
   0   5  -4    14910.01    14480.44    278.57 o 
   1   5  -4      688.23      657.37     79.37 o 
   2   5  -4    35649.79    36452.68    357.40 o 
   3   5  -4    13271.26    13308.12    207.01 o 
   4   5  -4     3030.01     2749.70    117.03 o 
   5   5  -4     8763.57     8987.64    178.71 o 
   6   5  -4    33083.52    32673.88    415.97 o 
   7   5  -4      162.70      129.72     88.11 o 
   8   5  -4    14627.72    14742.86    167.50 o 
   9   5  -4     2098.31     2076.32     90.05 o 
  10   5  -4    19710.71    20167.07    247.89 o 
  11   5  -4    15670.60    16138.47    228.90 o 
  12   5  -4     2349.25     2262.58    118.55 o 
  13   5  -4     5652.78     5251.79    158.52 o 
  14   5  -4    29417.98    30019.61    508.40 o 
  15   5  -4      845.74      839.03    114.63 o 
  16   5  -4     7433.30     7132.16    201.19 o 
  17   5  -4     3461.42     3262.83    166.27 o 
  18   5  -4     7363.17     7087.20    374.59 o 
  19   5  -4     4975.55     5077.67    284.02 o 
  20   5  -4     3114.31     2769.15    250.71 o 
  21   5  -4      928.36      931.59    218.02 o 
  22   5  -4    17328.58    16378.99    595.19 o 
  23   5  -4     1164.10      977.70    292.68 o 
  25   5  -4     1534.47     1621.62    296.46 o 
  26   5  -4     3835.05     3374.23    352.54 o 
  27   5  -4     2288.84     2189.83    319.19 o 
   0   6  -4    31536.00    31259.16    800.77 o 
   1   6  -4     4446.50     4516.21    178.75 o 
   2   6  -4     6193.99     5965.68    193.72 o 
   3   6  -4    11668.92    12028.60    265.52 o 
   4   6  -4       32.65       23.09    113.71 o 
   5   6  -4     5783.76     5307.31    219.58 o 
   6   6  -4     5669.23     5495.82    243.47 o 
   7   6  -4     1056.43      987.89    143.92 o 
   8   6  -4    40709.90    41585.09    531.40 o 
   9   6  -4     6784.86     6956.11    314.37 o 
  10   6  -4     4843.34     4882.82    219.55 o 
  11   6  -4     6635.83     6446.70    302.54 o 
  12   6  -4      852.05      663.14    152.31 o 
  13   6  -4     2398.33     2446.69    206.55 o 
  14   6  -4     5503.10     5293.73    324.16 o 
  15   6  -4      745.71      664.65    219.22 o 
  16   6  -4    21916.64    21227.36    872.01 o 
  17   6  -4     8523.85     8022.97    624.27 o 
  24   6  -4     9250.92     9444.30    512.81 o 
  25   6  -4     5285.21     5173.07    428.62 o 
  26   6  -4     4452.95     4113.20    424.81 o 
  27   6  -4     1339.78     1262.09    327.59 o 
  28   6  -4      709.60      728.56    302.61 o 
   0   7  -4     8505.84     9411.56    621.44 o 
   1   7  -4     1269.72      969.43    276.80 o 
   2   7  -4    17040.35    17999.97    573.05 o 
   3   7  -4    14494.85    14943.00    423.59 o 
   4   7  -4      807.88      775.45    202.04 o 
   5   7  -4    10578.69    10845.71    385.55 o 
   6   7  -4    12930.79    13216.06    417.07 o 
   7   7  -4      468.85      578.47    200.23 o 
   8   7  -4     8620.24     8538.76    371.03 o 
   9   7  -4     3349.01     3070.38    278.78 o 
  10   7  -4     8994.69     9584.91    388.85 o 
  11   7  -4    10612.02    10069.49    674.44 o 
  23   7  -4     2176.65     2888.07    414.22 o 
  24   7  -4     2970.60     3278.46    428.85 o 
  25   7  -4     2733.21     2824.06    426.58 o 
  20   8  -4      137.43      141.55    379.79 o 
  21   8  -4      865.10      651.05    385.13 o 
  22   8  -4     1488.48     1653.47    425.73 o 
  11   9  -4     7429.58     6412.92    393.92 o 
  17   9  -4     2296.72     2368.31    493.21 o 
  18   9  -4     2702.45     2580.03    512.89 o 
   5  10  -4     3084.88     3174.89    421.08 o 
   6  10  -4     2557.95     2875.13    376.47 o 
   7  10  -4      789.26      884.12    313.74 o 
   8  10  -4     5235.73     5358.33    441.68 o 
   9  10  -4     5489.31     5693.82    424.61 o 
  12  10  -4      150.66      232.93    451.21 o 
  13  10  -4     2036.67     1796.71    468.51 o 
   2   0  -3   223337.80   202361.00   6334.92 o 
   4   0  -3    44920.49    42624.49    808.56 o 
   6   0  -3    66028.52    66492.46    587.44 o 
   8   0  -3     9721.22    10392.93    181.93 o 
  10   0  -3    97042.39    97121.00   1664.52 o 
  12   0  -3     7901.36     7663.61    213.43 o 
  14   0  -3    37932.17    38659.13    494.16 o 
  16   0  -3    10891.53    11629.82    305.71 o 
  18   0  -3    65309.02    66612.83    735.67 o 
  20   0  -3     3377.92     3056.66    214.19 o 
  22   0  -3    12430.98    12213.23    381.17 o 
  24   0  -3     8923.36     8562.90    770.41 o 
  26   0  -3    22658.23    21600.56    827.72 o 
   1   1  -3     2784.74     2877.30     55.89 o 
   2   1  -3    15414.42    15551.45    172.91 o 
   3   1  -3     2871.72     2998.13     56.63 o 
   4   1  -3   243308.83   241534.31   2004.87 o 
   5   1  -3    10316.64    10741.18    219.13 o 
   6   1  -3     1678.47     1757.46     54.57 o 
   7   1  -3      907.76      892.96     52.48 o 
   8   1  -3      327.09      450.77     53.75 o 
   9   1  -3      764.02      750.26     62.34 o 
  10   1  -3     4721.61     4689.62    120.94 o 
  11   1  -3      429.97      345.33     60.73 o 
  12   1  -3   125185.97   126859.91    613.92 o 
  13   1  -3     1876.52     1853.43     98.68 o 
  14   1  -3     9231.20     9084.28    179.22 o 
  15   1  -3      644.76      598.03     90.57 o 
  16   1  -3     3186.90     3279.64    174.92 o 
  17   1  -3      355.36      275.02     95.92 o 
  18   1  -3     7175.62     7299.84    193.23 o 
  19   1  -3       97.27       79.43    105.02 o 
  20   1  -3    44279.52    46241.18    466.61 o 
  21   1  -3      559.58      562.54    124.50 o 
  22   1  -3    13713.80    13576.32    203.84 o 
  23   1  -3       25.87       15.71    131.15 o 
  24   1  -3     3643.19     3333.33    236.29 o 
  25   1  -3      239.85      191.87    174.83 o 
  26   1  -3     2398.35     2291.08    424.32 o 
   1   2  -3    11600.02    11688.67    140.84 o 
   2   2  -3    64983.20    63691.45    419.13 o 
   3   2  -3     1047.78     1045.24     53.41 o 
   4   2  -3    10603.16     9998.82    125.49 o 
   5   2  -3       39.41       67.42     38.74 o 
   6   2  -3    47312.88    46681.73    282.26 o 
   7   2  -3     5736.78     5777.04    110.71 o 
   8   2  -3     3973.05     3872.62     97.51 o 
   9   2  -3     1535.50     1561.49     75.06 o 
  10   2  -3   100629.20   103028.23    882.05 o 
  11   2  -3     2185.70     2164.28     96.65 o 
  12   2  -3    15591.81    15531.41    220.16 o 
  13   2  -3      792.46      632.95     84.93 o 
  14   2  -3    21522.97    21244.03    293.02 o 
  15   2  -3     5817.59     5555.47    173.76 o 
  16   2  -3     8625.64     8555.54    216.01 o 
  17   2  -3     2220.39     2173.93    128.13 o 
  18   2  -3    60363.06    63017.05    517.73 o 
  19   2  -3      899.18      711.29    118.45 o 
  20   2  -3     2677.14     2368.87    151.04 o 
  21   2  -3      753.88      657.77    132.65 o 
  22   2  -3     8808.74     7845.07    233.64 o 
  23   2  -3      972.12      833.28    111.51 o 
  24   2  -3     7674.54     7663.06    210.76 o 
  25   2  -3       69.16       11.36    297.08 o 
  26   2  -3    26415.08    22934.32    887.35 o 
   1   3  -3     7312.27     7275.40    130.16 o 
   2   3  -3      381.34      269.38     47.43 o 
   3   3  -3      947.89      987.44     63.70 o 
   4   3  -3   118145.00   116702.63   1108.77 o 
   5   3  -3     2363.22     2422.66     60.23 o 
   6   3  -3     4064.23     4004.04     80.53 o 
   7   3  -3     7983.91     8180.77    114.39 o 
   8   3  -3     3368.22     3459.37    109.43 o 
   9   3  -3     3627.70     3591.11    112.69 o 
  10   3  -3     7689.35     7734.91    248.01 o 
  11   3  -3     1591.88     1493.83     96.14 o 
  12   3  -3    73174.38    73405.95    487.15 o 
  13   3  -3     5612.66     5402.61    154.35 o 
  14   3  -3    10383.83    10252.59    208.15 o 
  15   3  -3     2804.52     2766.26    135.33 o 
  16   3  -3     2758.24     2470.30    156.57 o 
  17   3  -3      798.32      731.63    125.85 o 
  18   3  -3     5828.13     5836.29    244.25 o 
  19   3  -3       30.15       28.18    124.75 o 
  20   3  -3    32325.71    32887.87    980.53 o 
  21   3  -3     3441.49     3268.27    186.70 o 
  22   3  -3     8619.04     8535.85    324.41 o 
  23   3  -3     1308.43     1002.93    217.21 o 
  24   3  -3     3654.89     3810.16    339.96 o 
  25   3  -3      306.74      329.99    146.59 o 
   1   4  -3    12309.12    12105.71    157.08 o 
   2   4  -3    49755.79    48947.32    417.41 o 
   3   4  -3      228.37      180.89     58.92 o 
   4   4  -3    14939.44    14711.00    203.66 o 
   5   4  -3     2023.41     2112.31     67.26 o 
   6   4  -3    40148.45    40495.51    281.77 o 
   7   4  -3    12442.79    12504.02    153.35 o 
   8   4  -3     3317.76     3197.33     92.95 o 
   9   4  -3     7258.42     7332.71    132.52 o 
  10   4  -3    56570.04    57115.31    467.69 o 
  11   4  -3     1902.86     1792.32     92.59 o 
  12   4  -3     8748.72     8748.33    161.60 o 
  13   4  -3     4672.75     4616.41    132.48 o 
  14   4  -3    14916.28    15164.81    221.66 o 
  15   4  -3     4361.57     4376.15    187.27 o 
  16   4  -3     5660.90     5123.29    196.93 o 
  17   4  -3     1373.88     1127.55    143.06 o 
  18   4  -3    33250.34    34650.43    794.79 o 
  19   4  -3      931.49      982.84    161.59 o 
  20   4  -3     3577.17     3385.61    219.11 o 
  21   4  -3     1311.85      929.27    252.06 o 
  22   4  -3     5604.58     5011.09    410.21 o 
  23   4  -3     2983.54     2544.53    458.32 o 
  24   4  -3     4525.82     4513.86    326.42 o 
  25   4  -3      724.04      790.87    235.23 o 
  26   4  -3    18760.64    18385.63    550.03 o 
   1   5  -3     8132.04     8348.72    165.49 o 
   2   5  -3     4869.70     4959.28    135.15 o 
   3   5  -3     2137.83     1875.99     99.85 o 
   4   5  -3    74817.75    75415.35    472.29 o 
   5   5  -3     5416.86     5509.65    147.22 o 
   6   5  -3     5700.93     5599.38    116.02 o 
   7   5  -3     8415.69     8611.44    142.13 o 
   8   5  -3       78.23      166.26     67.84 o 
   9   5  -3     3377.60     3275.64    109.55 o 
  10   5  -3     1831.66     1810.38     95.39 o 
  11   5  -3      229.14      164.02     75.86 o 
  12   5  -3    51795.31    51989.82    410.84 o 
  13   5  -3     8455.32     8575.66    202.02 o 
  14   5  -3     6255.62     6150.08    187.47 o 
  15   5  -3     5864.51     6059.20    188.17 o 
  16   5  -3      931.75     1071.99    143.47 o 
  17   5  -3      837.34      793.76    126.52 o 
  18   5  -3      925.63      939.78    166.21 o 
  19   5  -3      135.55      140.95    157.25 o 
  20   5  -3    25229.24    24959.66    699.04 o 
  21   5  -3     6798.84     6526.80    332.88 o 
  22   5  -3     7353.96     7356.62    444.22 o 
  23   5  -3     3421.86     3321.51    412.60 o 
  24   5  -3      990.58      994.11    209.99 o 
  25   5  -3      324.61      266.84    200.34 o 
  26   5  -3     1065.74      962.70    214.33 o 
  27   5  -3      728.74      732.23    222.07 o 
   1   6  -3    12167.18    12620.77    223.18 o 
   2   6  -3    37315.82    37460.76    470.25 o 
   3   6  -3      199.19      135.94     97.62 o 
   4   6  -3     7942.81     7945.28    219.21 o 
   5   6  -3      821.54      722.53    119.67 o 
   6   6  -3    19638.53    20295.35    381.21 o 
   7   6  -3    13919.84    14281.04    368.02 o 
   8   6  -3      916.57      801.91    147.22 o 
   9   6  -3     7069.40     7221.75    173.48 o 
  10   6  -3    25754.29    26251.24    319.62 o 
  11   6  -3      823.87      748.98    109.57 o 
  12   6  -3     3852.80     3937.44    158.71 o 
  13   6  -3     3109.07     3040.45    153.23 o 
  14   6  -3    13274.47    13795.77    301.81 o 
  15   6  -3    10012.87    10213.63    346.64 o 
  16   6  -3     1999.54     1876.49    192.53 o 
  17   6  -3     2658.23     2509.69    306.36 o 
  22   6  -3     4708.31     4608.86    406.83 o 
  23   6  -3     3987.99     3863.72    409.10 o 
  24   6  -3     2517.82     2083.98    365.77 o 
  25   6  -3      576.63      494.34    305.03 o 
  26   6  -3     8115.05     8149.64    508.51 o 
  27   6  -3     2023.20     2408.57    369.10 o 
  28   6  -3     2246.47     2609.08    352.18 o 
   1   7  -3     7900.74     8189.53    401.65 o 
   2   7  -3     2012.78     2065.67    265.41 o 
   3   7  -3     3583.00     3364.21    277.16 o 
   4   7  -3    35346.40    35755.08    625.99 o 
   5   7  -3     8361.20     8534.43    347.83 o 
   6   7  -3     3961.55     3657.81    271.65 o 
   7   7  -3     9364.33     9976.27    362.89 o 
   8   7  -3      160.17      446.83    215.75 o 
   9   7  -3     3966.32     4031.70    277.27 o 
  10   7  -3     2066.98     1900.63    275.64 o 
  11   7  -3      543.58      551.70    238.34 o 
  12   7  -3    23214.60    21731.74    918.76 o 
  20   7  -3    13639.84    13167.79    627.03 o 
  21   7  -3     7773.95     7586.07    533.06 o 
  22   7  -3     4218.33     4438.38    443.75 o 
  23   7  -3     1861.96     1665.39    382.52 o 
  24   7  -3      185.69      253.49    310.97 o 
  25   7  -3      377.07      419.92    358.17 o 
  26   7  -3      846.99      735.65    352.90 o 
  11   8  -3      702.96      650.17    207.74 o 
  12   8  -3     4643.85     4877.14    304.65 o 
  18   8  -3     7604.11     7090.34    546.89 o 
  19   8  -3     1581.35     1545.25    384.11 o 
  20   8  -3     3211.12     3253.32    431.92 o 
  21   8  -3     2016.67     2170.01    447.56 o 
  22   8  -3     2444.51     1998.88    450.28 o 
  23   8  -3     3306.83     2873.04    448.90 o 
   7   9  -3     6251.39     6028.73    404.53 o 
   8   9  -3       66.28      132.12    245.40 o 
   9   9  -3     4585.66     4132.11    351.44 o 
  10   9  -3     1790.27     1502.19    275.63 o 
  11   9  -3      564.40      577.72    254.97 o 
  14   9  -3     3351.54     3830.96    510.92 o 
  15   9  -3     4619.61     3849.10    508.78 o 
  16   9  -3       17.40       44.54    381.34 o 
  17   9  -3     1121.11      719.03    381.41 o 
  18   9  -3      836.47      587.12    411.46 o 
  19   9  -3       23.37        0.00    357.49 o 
   1  10  -3     7846.06     7736.75    381.80 o 
   2  10  -3     2806.29     3141.23    299.47 o 
   3  10  -3      362.20      305.36    236.75 o 
   4  10  -3     4566.95     5545.87    452.84 o 
   5  10  -3      913.86      699.51    241.93 o 
   6  10  -3     2845.60     2979.73    294.58 o 
   7  10  -3     8286.42     7871.99    378.40 o 
   8  10  -3       41.94       34.91    247.96 o 
   9  10  -3     5975.60     6008.80    348.30 o 
  10  10  -3     3811.10     3544.63    504.52 o 
  11  10  -3      632.25      572.58    448.98 o 
  12  10  -3     4183.37     4269.23    515.60 o 
  13  10  -3     1306.20      993.92    454.67 o 
   4   0  -2     2496.96     2644.47    103.57 o 
   6   0  -2     9800.25    10989.03    249.00 o 
   8   0  -2   203249.00   204353.44   5336.02 o 
  10   0  -2     7156.82     6996.61    201.49 o 
  12   0  -2     4295.40     4256.42    182.35 o 
  14   0  -2     7061.02     7265.96    268.88 o 
  16   0  -2   108133.00   108780.05   1349.60 o 
  18   0  -2    12095.60    11874.47    173.41 o 
  20   0  -2     3254.05     3164.97    159.00 o 
  22   0  -2     2874.89     2716.08    241.09 o 
  24   0  -2    30281.41    31068.01   1677.28 o 
  26   0  -2     8860.46     9539.48    568.33 o 
   0   1  -2    33019.32    32671.33    576.25 o 
   1   1  -2      777.02      790.51     31.57 o 
   2   1  -2   174269.67   178285.41   3162.51 o 
   3   1  -2     1013.17     1006.38     40.57 o 
   4   1  -2     2423.29     2442.99     65.84 o 
   5   1  -2     3531.66     3781.95     81.34 o 
   6   1  -2   104966.19   106502.61    773.55 o 
   7   1  -2     1102.54     1129.23     58.71 o 
   8   1  -2      866.90      741.70     60.08 o 
   9   1  -2     1495.26     1505.36     80.64 o 
  10   1  -2    45573.74    44854.63    364.07 o 
  11   1  -2     2559.30     2561.48    109.58 o 
  12   1  -2     9527.39     9863.92    197.39 o 
  13   1  -2       95.52      102.60     72.32 o 
  14   1  -2    87451.50    88668.41   1031.02 o 
  15   1  -2     1311.51     1186.16    106.14 o 
  16   1  -2     4739.66     4486.11    160.04 o 
  17   1  -2     2018.44     1722.62    125.18 o 
  18   1  -2    12161.40    12351.22    280.56 o 
  19   1  -2      756.97      626.90    121.96 o 
  20   1  -2     9677.83     9837.48    174.48 o 
  21   1  -2      238.53      212.26     73.88 o 
  22   1  -2    47313.25    47239.17    846.25 o 
  23   1  -2      246.35      350.03    154.42 o 
  24   1  -2     2006.40     1752.68    206.98 o 
  25   1  -2      379.51      277.48    189.75 o 
  26   1  -2     5152.87     4311.74    313.59 o 
  27   1  -2      250.67        0.00    412.52 o 
   0   2  -2   217094.63   201828.28   2582.33 o 
   1   2  -2      891.30      915.10     45.92 o 
   2   2  -2     1382.97     1560.59     51.32 o 
   3   2  -2     2121.22     2139.78     49.01 o 
   4   2  -2    10423.85    10583.16    121.90 o 
   5   2  -2       59.30      101.02     39.74 o 
   6   2  -2     2501.98     2369.48     94.39 o 
   7   2  -2     2747.41     2618.83     84.30 o 
   8   2  -2   176931.98   176292.47    721.61 o 
   9   2  -2     7848.28     7853.23    151.25 o 
  10   2  -2     4798.51     4675.19    119.69 o 
  11   2  -2     4078.72     4062.66    151.09 o 
  12   2  -2     4905.31     4958.03    139.67 o 
  13   2  -2     2565.13     2506.00    111.86 o 
  14   2  -2     2552.67     2574.94    120.14 o 
  15   2  -2     1209.96     1083.72    115.20 o 
  16   2  -2    93509.48    95617.76    680.49 o 
  17   2  -2     2034.90     1949.81    139.52 o 
  18   2  -2    11656.32    12123.42    251.05 o 
  19   2  -2     1641.22     1611.86    136.20 o 
  20   2  -2     3215.90     3295.50    166.06 o 
  21   2  -2      191.36      118.90     89.30 o 
  22   2  -2     1724.74     1690.54    119.68 o 
  23   2  -2       13.28       48.08     95.77 o 
  24   2  -2    29388.91    29161.60    574.79 o 
  25   2  -2     1287.20     1195.89    256.66 o 
  26   2  -2    11808.28    10432.33    497.11 o 
   0   3  -2     9377.23     9003.60    163.70 o 
   1   3  -2     3759.88     3857.00     80.41 o 
   2   3  -2    66071.87    63969.16    371.97 o 
   3   3  -2    17239.71    17140.83    147.59 o 
   4   3  -2     1388.04     1363.71     52.09 o 
   5   3  -2    12487.14    12384.23    131.36 o 
   6   3  -2    89621.25    89353.41    963.17 o 
   7   3  -2      311.08      256.19     46.33 o 
   8   3  -2    12746.66    12653.43    152.04 o 
   9   3  -2      458.52      405.60     70.13 o 
  10   3  -2    58333.53    59836.23    700.46 o 
  11   3  -2     3915.58     3654.80    138.88 o 
  12   3  -2     8204.38     8289.79    176.79 o 
  13   3  -2     4831.90     4909.16    151.22 o 
  14   3  -2    73541.97    74511.02    606.88 o 
  15   3  -2     1151.66      933.49    108.78 o 
  16   3  -2     3351.30     2996.24    148.26 o 
  17   3  -2     1106.30      997.16    120.61 o 
  18   3  -2    11708.71    11448.65    276.30 o 
  19   3  -2     3118.87     3041.82    179.34 o 
  20   3  -2     7038.49     7497.35    308.62 o 
  21   3  -2      679.91      657.66    176.73 o 
  22   3  -2    36989.87    37044.73    403.83 o 
  23   3  -2     1492.94     1368.26    152.22 o 
  24   3  -2     4393.11     4214.01    358.06 o 
  25   3  -2      757.28      553.25    148.82 o 
   0   4  -2   160126.08   154628.75   1155.75 o 
   1   4  -2     8291.39     8394.24    131.85 o 
   2   4  -2     2463.90     2302.26     86.90 o 
   3   4  -2     7447.25     7595.94    149.13 o 
   4   4  -2       59.34      106.61     46.71 o 
   5   4  -2     5454.12     5424.10    113.42 o 
   6   4  -2     1453.55     1448.52     69.71 o 
   7   4  -2      508.88      541.75     60.66 o 
   8   4  -2   123830.51   124577.16    755.51 o 
   9   4  -2    10829.46    10856.67    162.42 o 
  10   4  -2     7087.06     6883.31    140.59 o 
  11   4  -2    10716.21    10787.64    175.15 o 
  12   4  -2      690.23      713.07     83.74 o 
  13   4  -2     7686.16     7388.51    159.74 o 
  14   4  -2      488.52      566.72     88.49 o 
  15   4  -2      373.57      345.82     48.63 o 
  16   4  -2    53844.97    54935.17    658.43 o 
  17   4  -2     7236.92     6732.32    249.10 o 
  18   4  -2     8034.53     8047.86    276.90 o 
  19   4  -2     2852.44     2691.36    209.08 o 
  20   4  -2     2301.00     2065.41    205.55 o 
  21   4  -2      424.80      254.74    218.62 o 
  22   4  -2      840.18      651.74    165.15 o 
  23   4  -2       88.95      112.65    162.94 o 
  24   4  -2    20685.05    20279.77    572.11 o 
  25   4  -2     3726.33     3646.76    301.65 o 
  26   4  -2     8643.61     8657.31    402.37 o 
  31   4  -2      180.10      219.44    410.88 o 
  32   4  -2     6128.91     5764.52    553.52 o 
   0   5  -2     6538.96     6698.14    225.31 o 
   1   5  -2      533.88      413.19     72.96 o 
   2   5  -2    41855.88    41323.64    422.90 o 
   3   5  -2    27582.56    27459.35    286.98 o 
   4   5  -2      319.77      268.84     75.60 o 
   5   5  -2    16126.21    16559.15    183.08 o 
   6   5  -2    55359.66    54528.08    444.55 o 
   7   5  -2     1627.59     1497.77     83.57 o 
   8   5  -2     5499.59     5480.16    140.00 o 
   9   5  -2     1937.20     1955.33     97.33 o 
  10   5  -2    18279.66    18513.72    232.01 o 
  11   5  -2    10556.29    10689.53    190.22 o 
  12   5  -2     3079.15     3122.55    130.34 o 
  13   5  -2     5901.83     6034.03    184.39 o 
  14   5  -2    34334.79    34538.89    584.85 o 
  15   5  -2     1434.41     1107.80    127.05 o 
  16   5  -2     3758.38     3729.21    189.98 o 
  17   5  -2     1532.25     1402.81    145.17 o 
  18   5  -2    10983.84    11669.71    312.62 o 
  19   5  -2     8575.70     8625.38    339.78 o 
  20   5  -2     3692.82     3744.44    255.12 o 
  21   5  -2      884.18      785.03    176.00 o 
  22   5  -2    19051.55    18638.22    446.51 o 
  23   5  -2     1698.12     1623.55    218.23 o 
  24   5  -2     2266.05     2187.55    234.02 o 
  25   5  -2     1752.60     1641.61    233.80 o 
  26   5  -2     3243.87     3178.85    266.42 o 
  27   5  -2     2759.09     2620.21    268.68 o 
  28   5  -2     2149.03     2174.48    417.45 o 
  29   5  -2       45.66       48.94    375.39 o 
  30   5  -2     8868.05     8440.69    608.87 o 
   0   6  -2    67324.48    68791.05    740.31 o 
   1   6  -2     8425.86     8377.78    201.96 o 
   2   6  -2     1855.94     1904.72    113.19 o 
   3   6  -2     8754.36     9029.06    192.82 o 
   4   6  -2      471.91      306.98     90.00 o 
   5   6  -2     6807.90     6650.70    188.95 o 
   6   6  -2      413.19      269.29    128.83 o 
   7   6  -2     1248.95     1306.09    107.56 o 
   8   6  -2    45393.71    46106.76    806.84 o 
   9   6  -2    11557.66    11999.47    254.75 o 
  10   6  -2     4085.67     4252.74    162.16 o 
  11   6  -2     9623.17     9460.70    219.15 o 
  12   6  -2      762.60      703.88    118.73 o 
  13   6  -2     3164.46     3079.94    131.03 o 
  14   6  -2     1320.52     1122.13    105.84 o 
  15   6  -2       39.40      101.21    140.44 o 
  16   6  -2    26763.61    27219.99    447.50 o 
  17   6  -2    10004.97    10099.95    327.44 o 
  18   6  -2     5817.74     6887.38    390.98 o 
  19   6  -2     5243.01     4838.93    374.39 o 
  20   6  -2     1246.24     1263.08    208.56 o 
  21   6  -2      770.45      511.75    200.91 o 
  22   6  -2      315.37      398.65    214.30 o 
  23   6  -2       56.29       58.53    202.97 o 
  24   6  -2    13069.09    13133.73    595.36 o 
  25   6  -2     5747.06     5776.88    450.11 o 
  26   6  -2     4935.15     4351.70    427.71 o 
  27   6  -2     2185.35     2146.07    371.55 o 
  28   6  -2      874.79      777.26    328.81 o 
   0   7  -2     6438.37     6183.39    487.55 o 
   1   7  -2     1186.57     1094.58    251.74 o 
   2   7  -2    11323.86    11939.61    470.66 o 
   3   7  -2    13518.62    13710.81    490.06 o 
   4   7  -2      268.77      220.64    187.68 o 
   5   7  -2    13233.94    14000.46    600.52 o 
   6   7  -2    21436.58    21674.78    504.12 o 
   7   7  -2       65.90      105.16    173.87 o 
   8   7  -2     4556.33     5030.10    303.90 o 
   9   7  -2     1001.37     1005.63    211.89 o 
  10   7  -2     7669.98     7527.26    227.58 o 
  11   7  -2    13277.53    13275.44    297.65 o 
  12   7  -2      868.42      755.49    157.23 o 
  13   7  -2     6992.57     6852.27    273.56 o 
  18   7  -2     6997.71     6663.90    463.62 o 
  19   7  -2     7659.40     7571.64    495.77 o 
  20   7  -2     1961.55     1750.95    389.32 o 
  21   7  -2     1687.95     1767.26    384.89 o 
  22   7  -2     9612.71     9102.19    561.60 o 
  23   7  -2     2385.09     2409.24    403.37 o 
  24   7  -2     2453.49     2367.71    401.07 o 
  25   7  -2     2032.62     1626.67    387.39 o 
  26   7  -2     1844.87     1649.66    401.32 o 
   8   8  -2    21561.19    21600.49    591.63 o 
   9   8  -2     9017.76    10076.49    422.56 o 
  10   8  -2     4470.71     4373.66    308.99 o 
  11   8  -2     7585.72     6995.17    358.97 o 
  12   8  -2      151.57      185.69    186.28 o 
  15   8  -2       19.11        0.00    314.72 o 
  16   8  -2    10441.16     9907.35    586.32 o 
  17   8  -2     7905.99     8105.75    556.31 o 
  18   8  -2     4378.88     4801.53    491.73 o 
  19   8  -2     5033.75     5432.84    503.64 o 
  20   8  -2      121.41      134.74    341.38 o 
  21   8  -2      284.49      170.16    357.18 o 
  22   8  -2      402.48      256.81    401.26 o 
  23   8  -2      213.20      162.28    372.07 o 
   2   9  -2     5233.00     5772.34    443.37 o 
   3   9  -2    11361.43    10909.88    524.30 o 
   4   9  -2       72.90        0.00    264.90 o 
   5   9  -2    10269.98    10410.92    506.07 o 
   6   9  -2     7241.58     7446.19    434.83 o 
   7   9  -2      786.88      920.23    255.06 o 
   8   9  -2     7195.07     7955.45    335.68 o 
   9   9  -2     1480.87     1477.50    232.37 o 
  10   9  -2     6297.43     6429.58    308.64 o 
  11   9  -2    10584.95    10539.68    369.41 o 
  12   9  -2      122.91        0.00    326.99 o 
  13   9  -2     3731.71     3066.13    455.55 o 
  14   9  -2     5634.87     5489.77    540.95 o 
  15   9  -2      666.38      735.57    380.93 o 
  16   9  -2     3638.15     4300.63    482.54 o 
  17   9  -2     1119.62     1190.61    408.00 o 
  18   9  -2     3339.11     2946.42    477.27 o 
  19   9  -2     4996.58     4356.41    517.19 o 
   0  10  -2     8048.18     7926.72    543.84 o 
   1  10  -2     4466.16     4777.05    334.38 o 
   2  10  -2     2429.95     2582.74    279.04 o 
   3  10  -2     4137.25     4228.77    324.63 o 
   4  10  -2       84.01      204.66    239.06 o 
   5  10  -2     3582.64     3567.30    303.18 o 
   6  10  -2     3157.85     3392.16    292.87 o 
   7  10  -2      991.16      671.51    236.67 o 
   8  10  -2     8063.57     7590.69    366.50 o 
   9  10  -2     6059.04     5582.63    345.82 o 
  10  10  -2     3402.12     3559.32    478.17 o 
  11  10  -2     3504.63     3820.61    548.14 o 
  12  10  -2      196.30       95.93    398.22 o 
  13  10  -2     1099.35      996.99    476.25 o 
  14  10  -2     1569.24     1576.85    448.24 o 
   0  11  -2     4644.78     5249.19    529.17 o 
   1  11  -2       91.68      120.41    272.56 o 
   2  11  -2     1800.08     1869.28    322.56 o 
   6   0  -1   126840.88   123991.00   1928.78 o 
   8   0  -1     4260.12     4141.19    160.70 o 
  10   0  -1   115253.52   112655.99   2454.42 o 
  12   0  -1      723.67      840.35    128.34 o 
  14   0  -1    33875.96    34121.07    726.33 o 
  16   0  -1    13762.77    14311.76    281.90 o 
  18   0  -1    78066.50    77555.84    881.31 o 
  20   0  -1     3256.69     2636.27    229.16 o 
  22   0  -1     7939.80     8083.82    336.95 o 
  24   0  -1    11383.10    11021.22    802.13 o 
  26   0  -1    30679.78    29763.86    779.32 o 
   3   1  -1      545.30      577.05     45.80 o 
   4   1  -1   367867.91   392945.34   3304.39 o 
   5   1  -1     3591.08     3719.56     77.64 o 
   6   1  -1     3679.99     3659.28     94.91 o 
   7   1  -1      647.44      631.35     57.66 o 
   8   1  -1      193.21      257.59     53.95 o 
   9   1  -1     1729.88     1871.60     93.36 o 
  10   1  -1     2507.36     2735.38    103.63 o 
  11   1  -1     1481.96     1461.09    101.75 o 
  12   1  -1   190978.75   194645.31   2930.38 o 
  13   1  -1     1257.15     1241.27    110.01 o 
  14   1  -1    10700.23    11191.50    218.71 o 
  15   1  -1      215.82      269.73     95.70 o 
  16   1  -1    11874.97    11635.67    245.33 o 
  17   1  -1     1017.87      898.31     80.48 o 
  18   1  -1     2257.15     2302.85    100.86 o 
  19   1  -1      215.83      205.98     71.51 o 
  20   1  -1    59420.39    60943.70    720.10 o 
  21   1  -1      973.81      967.40     89.96 o 
  22   1  -1    10019.26     9792.76    179.02 o 
  23   1  -1     1415.27     1109.43    203.76 o 
  24   1  -1     4747.00     4466.31    269.24 o 
  25   1  -1        2.73      155.23    201.78 o 
  26   1  -1     2132.02     1627.37    241.80 o 
  27   1  -1       49.05        0.00    306.69 o 
   1   2  -1    10214.29    10181.05    140.30 o 
   2   2  -1   159684.34   156814.95   1415.80 o 
   3   2  -1      416.49      376.95     34.83 o 
   4   2  -1      959.89     1117.26     45.44 o 
   5   2  -1     1688.98     1649.23     64.30 o 
   6   2  -1    34059.91    32456.91    488.78 o 
   7   2  -1     7351.97     7466.68    125.49 o 
   8   2  -1     6227.66     6277.96    123.01 o 
   9   2  -1     4137.15     4245.94    110.43 o 
  10   2  -1   111824.98   112976.77    679.88 o 
  11   2  -1      744.09      677.14     73.70 o 
  12   2  -1     3681.54     3705.14    125.70 o 
  13   2  -1     4025.87     3951.96    136.33 o 
  14   2  -1    32987.67    33548.39    427.70 o 
  15   2  -1     3772.54     3562.48    148.46 o 
  16   2  -1    10008.16     9980.82    243.58 o 
  17   2  -1       87.89       15.65    110.67 o 
  18   2  -1    65494.66    67249.78    473.58 o 
  19   2  -1      423.41      420.32     90.38 o 
  20   2  -1     2942.42     2809.02    125.45 o 
  21   2  -1      283.80      209.38     97.39 o 
  22   2  -1     9495.57     9286.71    206.08 o 
  23   2  -1     1600.83     1561.27    137.71 o 
  24   2  -1     9061.77     9150.88    222.79 o 
  25   2  -1      908.46      826.38    203.24 o 
  26   2  -1    30269.52    28727.58    799.26 o 
   1   3  -1    11885.86    12312.76    141.42 o 
   2   3  -1      462.43      500.86     39.59 o 
   3   3  -1     1202.12     1190.86     52.85 o 
   4   3  -1   239750.80   240104.30   2436.86 o 
   5   3  -1     7912.85     7878.56    111.55 o 
   6   3  -1     5198.36     5491.64     99.04 o 
   7   3  -1     7793.13     7602.28    122.96 o 
   8   3  -1     4880.20     4967.19    102.94 o 
   9   3  -1     4759.30     4937.04    107.69 o 
  10   3  -1     1529.26     1548.93     92.18 o 
  11   3  -1     1481.73     1554.61     94.88 o 
  12   3  -1   134278.59   137006.67    822.28 o 
  13   3  -1     6216.56     5797.79     92.86 o 
  14   3  -1     8928.69     9412.70    206.80 o 
  15   3  -1     6561.57     6559.27    185.38 o 
  16   3  -1     2315.76     2204.07    140.71 o 
  17   3  -1      741.35      601.71    113.89 o 
  18   3  -1      715.36      613.37    137.67 o 
  19   3  -1       15.75        0.00    100.06 o 
  20   3  -1    50963.58    52265.94   1027.60 o 
  21   3  -1     4462.74     4068.35    180.84 o 
  22   3  -1     9213.07     9323.09    259.96 o 
  23   3  -1     1648.58     1359.37    170.33 o 
  24   3  -1     4337.04     4221.35    194.58 o 
  25   3  -1       78.41        0.00    132.56 o 
   1   4  -1    14851.46    14974.73    180.88 o 
   2   4  -1    89348.02    88422.52    626.31 o 
   3   4  -1      294.85      284.17     46.82 o 
   4   4  -1     1926.77     1966.85     71.08 o 
   5   4  -1     1775.89     1594.85     71.99 o 
   6   4  -1    50759.39    49873.81    435.33 o 
   7   4  -1    20268.95    19853.10    206.45 o 
   8   4  -1     3249.05     3285.15     99.57 o 
   9   4  -1    16729.88    16628.56    201.49 o 
  10   4  -1    60592.94    61852.44    390.58 o 
  11   4  -1     1024.11      936.77     83.02 o 
  12   4  -1     2761.84     2860.18    140.94 o 
  13   4  -1     1937.63     1888.21     72.67 o 
  14   4  -1    24291.74    23482.85    332.66 o 
  15   4  -1    11126.77    11336.81    209.60 o 
  16   4  -1     6096.92     5841.38    177.51 o 
  17   4  -1     2899.39     2751.48    162.88 o 
  18   4  -1    39085.61    39162.61    491.22 o 
  19   4  -1     2011.11     1646.78    145.27 o 
  20   4  -1     1667.48     1530.11    163.34 o 
  21   4  -1     1270.79     1024.32    161.84 o 
  22   4  -1     6872.88     6892.38    259.92 o 
  23   4  -1     3064.46     2881.26    219.53 o 
  24   4  -1     4875.27     5047.54    298.96 o 
  25   4  -1       65.65        4.33    210.22 o 
  26   4  -1    17791.54    17465.40    534.10 o 
  28   4  -1     2501.51     2611.85    417.96 o 
  29   4  -1     1123.69     1168.68    422.95 o 
  30   4  -1     2149.92     2204.17    453.98 o 
  31   4  -1     1268.19     1281.41    438.73 o 
  32   4  -1     2815.44     2879.63    494.93 o 
   1   5  -1    11496.26    11571.79    185.92 o 
   2   5  -1      965.02      926.24     84.22 o 
   3   5  -1     3872.29     4107.00    126.29 o 
   4   5  -1   124038.94   124738.67    900.63 o 
   5   5  -1    15831.29    16141.51    187.24 o 
   6   5  -1     2545.37     2436.75     97.45 o 
   7   5  -1     6880.25     7112.02    143.58 o 
   8   5  -1      308.15      395.29     78.84 o 
   9   5  -1     6934.61     7009.39    152.16 o 
  10   5  -1       77.57       73.21     82.31 o 
  11   5  -1     1541.79     1457.06    102.17 o 
  12   5  -1    67135.05    67001.53    453.20 o 
  13   5  -1    12779.80    12498.53    183.78 o 
  14   5  -1     6193.65     6283.72    137.47 o 
  15   5  -1     9592.84     9380.62    284.98 o 
  16   5  -1     1617.62     1465.90    142.62 o 
  17   5  -1     1544.32     1372.86    164.27 o 
  18   5  -1      357.00      200.79    129.34 o 
  19   5  -1      292.20      229.25    130.61 o 
  20   5  -1    29009.24    28721.49    433.19 o 
  21   5  -1     7870.67     7550.01    289.93 o 
  22   5  -1     7501.21     6733.62    306.19 o 
  23   5  -1     2942.51     2897.19    245.91 o 
  24   5  -1     1664.06     1420.57    213.18 o 
  25   5  -1      372.05      301.61    206.84 o 
  26   5  -1       22.20        0.00    201.85 o 
  27   5  -1      312.54      287.78    223.09 o 
  28   5  -1     9712.00     9332.00    610.36 o 
  29   5  -1     3930.86     3990.95    508.49 o 
  30   5  -1     5040.87     5568.39    578.81 o 
   1   6  -1    20492.56    20759.89    340.62 o 
   2   6  -1    18280.21    18344.65    279.63 o 
   3   6  -1       50.91       86.14     89.41 o 
   4   6  -1     6207.81     6291.04    169.69 o 
   5   6  -1     1018.74      951.83     99.41 o 
   6   6  -1    26351.35    26956.70    297.05 o 
   7   6  -1    19013.38    19286.80    267.85 o 
   8   6  -1      852.91      854.66    107.80 o 
   9   6  -1     9563.87     9955.36    220.00 o 
  10   6  -1    34407.91    34744.21    322.02 o 
  11   6  -1      824.54      787.24     99.12 o 
  12   6  -1     4193.16     4331.17    148.95 o 
  13   6  -1     3279.66     3365.85    146.21 o 
  14   6  -1     7566.36     7476.34    177.71 o 
  15   6  -1    11889.14    12171.07    314.91 o 
  16   6  -1     2195.04     2092.39    192.48 o 
  17   6  -1     2495.39     2557.32    186.34 o 
  18   6  -1    23224.13    24517.04    452.99 o 
  19   6  -1     1821.10     1530.67    358.63 o 
  20   6  -1     3086.40     3276.86    251.10 o 
  21   6  -1     2232.38     2348.56    248.28 o 
  22   6  -1     4684.23     4677.13    296.42 o 
  23   6  -1     5767.34     5287.10    315.90 o 
  24   6  -1     2310.08     2290.03    374.06 o 
  25   6  -1      670.52      530.06    236.92 o 
  26   6  -1     8779.00     8266.65    381.30 o 
  27   6  -1     1954.54     2028.74    276.77 o 
  28   6  -1     2604.39     2199.57    384.52 o 
   1   7  -1    10287.62    10438.67    428.09 o 
   2   7  -1     2386.93     2236.79    275.85 o 
   3   7  -1     3795.48     3888.67    299.55 o 
   4   7  -1    41458.74    42172.34    809.94 o 
   5   7  -1     8874.08     9241.04    340.83 o 
   6   7  -1     5184.82     5254.46    302.41 o 
   7   7  -1    11899.82    12158.43    396.92 o 
   8   7  -1      470.29      337.07     99.04 o 
   9   7  -1     3006.31     2943.61    142.29 o 
  10   7  -1     1209.54     1163.95    117.86 o 
  11   7  -1      381.04      416.60    106.74 o 
  12   7  -1    29592.72    29635.12    350.55 o 
  13   7  -1    11370.94    11108.63    306.29 o 
  14   7  -1     4371.46     4739.00    258.59 o 
  15   7  -1     7394.56     7360.77    305.93 o 
  16   7  -1      428.51      309.94    187.27 o 
  17   7  -1     1589.46     1524.16    220.34 o 
  18   7  -1      220.32      167.38    191.72 o 
  19   7  -1       23.34        0.00    318.84 o 
  20   7  -1    15622.81    15007.97    642.71 o 
  21   7  -1    10152.40    10223.04    576.48 o 
  22   7  -1     6563.85     6538.41    507.11 o 
  23   7  -1     5007.29     4601.57    447.56 o 
  24   7  -1      728.06      619.60    368.82 o 
  25   7  -1       84.69      185.29    328.55 o 
  26   7  -1       63.93       90.51    350.38 o 
   1   8  -1    14432.66    14616.98    572.38 o 
   2   8  -1    11707.88    11865.41    738.29 o 
   3   8  -1      187.61       79.42    193.59 o 
   4   8  -1     7002.33     7404.84    399.46 o 
   5   8  -1     1162.16      761.68    237.48 o 
   6   8  -1     8207.36     8647.70    402.62 o 
   7   8  -1    14226.63    15404.71    510.03 o 
   8   8  -1      818.01      655.29    225.11 o 
   9   8  -1     9973.02    10487.47    332.09 o 
  10   8  -1    11692.00    11208.12    342.22 o 
  11   8  -1      994.29      995.79    180.00 o 
  12   8  -1     5796.96     5838.78    259.15 o 
  13   8  -1     2318.04     1755.06    393.84 o 
  14   8  -1     4932.81     4932.08    451.75 o 
  15   8  -1     9124.34     9202.99    555.33 o 
  16   8  -1      549.93      374.68    310.25 o 
  17   8  -1     2312.58     2771.93    398.31 o 
  18   8  -1     6223.02     5991.72    485.53 o 
  19   8  -1     1566.44     1764.60    392.29 o 
  20   8  -1     3342.66     3291.86    443.69 o 
  21   8  -1     1274.13      596.98    372.93 o 
  22   8  -1     3108.95     2843.91    471.66 o 
  23   8  -1     4282.71     5087.39    505.34 o 
   1   9  -1     4899.27     5070.67    290.00 o 
   2   9  -1     3032.67     2989.92    251.72 o 
   3   9  -1     3650.61     4016.08    276.29 o 
   4   9  -1    19687.45    20133.15    484.81 o 
   5   9  -1     8263.11     8556.27    343.58 o 
   6   9  -1     4043.28     4190.19    270.91 o 
   7   9  -1     7654.95     7650.22    327.76 o 
   8   9  -1        9.18       27.34    197.30 o 
   9   9  -1     3033.20     2644.65    243.12 o 
  10   9  -1     2011.90     1921.58    236.56 o 
  11   9  -1      564.78      653.27    200.49 o 
  12   9  -1    10991.49     9311.68    594.94 o 
  13   9  -1     8734.18     8790.56    582.01 o 
  14   9  -1     3655.08     3480.34    468.90 o 
  15   9  -1     4751.83     4338.35    487.93 o 
  16   9  -1      185.68      137.36    333.64 o 
  17   9  -1     1137.08      634.40    401.06 o 
  18   9  -1      996.35      927.50    437.08 o 
  19   9  -1       15.25        0.00    420.24 o 
  20   9  -1     6481.65     6147.29    598.34 o 
   1  10  -1     8029.25     8327.23    382.27 o 
   2  10  -1     3497.05     3375.86    298.42 o 
   3  10  -1       49.80        0.00    217.18 o 
   4  10  -1     5534.72     6170.53    347.52 o 
   5  10  -1      179.30       98.99    230.11 o 
   6  10  -1     3108.00     2715.64    280.76 o 
   7  10  -1    11024.90    11160.75    419.07 o 
   8  10  -1       49.99       24.12    232.13 o 
   9  10  -1     4847.34     4699.55    319.14 o 
  10  10  -1     2591.06     2109.64    457.18 o 
  11  10  -1      511.56      618.22    416.35 o 
  12  10  -1     4828.08     5378.17    585.38 o 
  13  10  -1      511.35      414.77    408.97 o 
  14  10  -1     2773.52     2670.77    487.65 o 
   1  11  -1     2369.90     2182.61    395.63 o 
   2  11  -1     3116.28     3178.67    336.57 o 
   3  11  -1     2210.28     2256.30    316.59 o 
   6   0   0     1736.66     1737.17    119.36 o 
   8   0   0   231972.52   222504.53   1388.25 o 
  10   0   0     3582.44     3647.79     79.59 o 
  12   0   0      112.47      177.91     39.84 o 
  14   0   0     2886.75     2966.94     85.81 o 
  16   0   0   116856.61   119634.95    576.80 o 
  18   0   0    12486.12    11977.77    281.65 o 
  20   0   0     5531.16     4961.02    283.44 o 
  22   0   0     2163.55     1881.90    283.05 o 
  24   0   0    40913.88    43766.59    905.04 o 
  26   0   0    10300.27     9910.38    525.48 o 
   4   1   0     2156.91     2179.60     56.20 o 
   5   1   0     1824.18     1866.36     65.40 o 
   6   1   0   172968.70   177500.80   1197.47 o 
   7   1   0     3117.66     3450.36     92.40 o 
   8   1   0       65.86      338.07     69.46 o 
   9   1   0     2152.95     2221.12     91.20 o 
  10   1   0    62123.28    66094.89    476.97 o 
  11   1   0     7397.71     7504.88    164.96 o 
  12   1   0    10598.50    10924.50    217.09 o 
  13   1   0      134.35      117.45     56.52 o 
  14   1   0   130885.33   134602.86    657.20 o 
  15   1   0       65.63       90.28     57.93 o 
  16   1   0     2274.21     2170.33     94.59 o 
  17   1   0     2380.69     2506.26    121.03 o 
  18   1   0    25169.97    25965.10    262.29 o 
  19   1   0      875.35      740.23     81.36 o 
  20   1   0    10630.87    10862.08    186.55 o 
  21   1   0       20.33       74.25     72.85 o 
  22   1   0    41282.74    41328.88   1037.97 o 
  23   1   0       24.70      274.29    181.14 o 
  24   1   0      955.74      948.02    199.86 o 
  25   1   0        8.53        0.00    190.83 o 
  26   1   0     5694.50     4882.28    287.64 o 
  27   1   0      389.70      506.94    333.46 o 
   0   2   0   316834.34   292583.44   3708.40 o 
   1   2   0     2471.84     2569.39     52.63 o 
   2   2   0      915.66      967.15     42.95 o 
   3   2   0     6703.15     7003.38     88.20 o 
   4   2   0      176.00      347.38     38.00 o 
   5   2   0     7485.96     7735.97     99.09 o 
   6   2   0      236.94      311.00     58.55 o 
   7   2   0    10840.69    11543.55    154.09 o 
   8   2   0   254947.31   260510.39   2757.56 o 
   9   2   0     2874.67     2946.15     50.76 o 
  10   2   0     3968.12     3862.28    116.50 o 
  11   2   0      777.67      650.31     77.37 o 
  12   2   0     5415.78     5326.11    145.89 o 
  13   2   0     2491.99     2286.27    118.45 o 
  14   2   0     2221.73     2218.11     95.65 o 
  15   2   0       42.94       57.86     68.51 o 
  16   2   0   100481.16   102341.34   1118.80 o 
  17   2   0     6662.99     6649.01    164.80 o 
  18   2   0     9059.27     9713.24    253.36 o 
  19   2   0     3206.17     2926.47    130.48 o 
  20   2   0    11610.58    11647.30    290.53 o 
  21   2   0       37.16       57.37     91.97 o 
  22   2   0     1295.97     1053.27    121.07 o 
  23   2   0       36.01        0.00    102.21 o 
  24   2   0    35461.10    35026.71    513.82 o 
  25   2   0     1703.21     1497.63    242.01 o 
  26   2   0    11870.45    10842.10    376.71 o 
  27   2   0       61.83        0.00    442.59 o 
   0   3   0     1417.15     1434.60     82.28 o 
   1   3   0     4691.03     4908.69     81.95 o 
   2   3   0    34033.22    31609.24    215.95 o 
   3   3   0    15362.72    15150.63    147.45 o 
   4   3   0      923.91      902.03     54.18 o 
   5   3   0     6498.53     6479.96    105.67 o 
   6   3   0   106173.73   103581.98    634.24 o 
   7   3   0      928.08      995.38     60.95 o 
   8   3   0     1261.92     1242.11     67.27 o 
   9   3   0     1644.95     1752.93     57.57 o 
  10   3   0    36287.84    35012.96    419.87 o 
  11   3   0    14663.71    14876.37    219.58 o 
  12   3   0     8447.07     8371.76    182.54 o 
  13   3   0     9404.60     9843.67    202.54 o 
  14   3   0    82675.64    85482.41    680.27 o 
  15   3   0       51.73       89.01     81.13 o 
  16   3   0      988.85      834.69     91.43 o 
  17   3   0     1445.28     1355.36    107.94 o 
  18   3   0     8565.12     8767.70    203.68 o 
  19   3   0     3559.84     3375.91    179.15 o 
  20   3   0     7626.17     7876.17    290.00 o 
  21   3   0     1108.70     1088.98    147.04 o 
  22   3   0    35087.61    35493.69    516.77 o 
  23   3   0      936.68      713.93    155.70 o 
  24   3   0     2349.15     2368.90    167.72 o 
  25   3   0     1103.23      908.65    165.03 o 
  26   3   0     4695.17     3809.71    441.41 o 
   0   4   0   157359.23   156582.94    883.62 o 
   1   4   0     9313.17    10041.52    150.94 o 
   2   4   0     1440.02     1524.27     64.55 o 
   3   4   0    19561.99    20196.28    183.26 o 
   4   4   0       91.67       74.38     49.31 o 
   5   4   0     7898.96     7870.69    124.55 o 
   6   4   0       73.89       95.48     53.26 o 
   7   4   0     1617.73     1504.12     77.56 o 
   8   4   0   162192.69   160821.20    650.80 o 
   9   4   0     4243.81     4273.78     94.94 o 
  10   4   0     9003.72     9142.78    130.30 o 
  11   4   0    17687.69    17387.66    171.97 o 
  12   4   0     2088.09     1943.98     90.58 o 
  13   4   0      648.53      634.74     56.67 o 
  14   4   0      554.69      546.84     49.69 o 
  15   4   0      109.01       98.72     78.39 o 
  16   4   0    59687.66    62828.39   1085.91 o 
  17   4   0     6597.97     6367.51    173.80 o 
  18   4   0     6747.99     6724.04    185.04 o 
  19   4   0      987.61      749.19    121.88 o 
  20   4   0     4000.89     3897.40    174.43 o 
  21   4   0      548.28      412.37    122.20 o 
  22   4   0      521.47      581.46    135.30 o 
  23   4   0       53.25        0.00    151.09 o 
  24   4   0    22873.97    23754.48    524.63 o 
  25   4   0     6539.60     6557.25    290.56 o 
  26   4   0     7223.91     7091.01    300.28 o 
  27   4   0     3181.60     2892.06    427.58 o 
  28   4   0     3469.42     3540.47    441.71 o 
  29   4   0        1.45        0.00    376.13 o 
  30   4   0      214.05      212.95    370.75 o 
  31   4   0      903.71     1078.90    447.11 o 
  32   4   0     6715.21     7407.59    631.50 o 
   0   5   0     1781.80     1766.95    136.93 o 
   1   5   0      219.41      218.83     77.74 o 
   2   5   0    62273.35    61811.82    538.28 o 
   3   5   0    25537.05    25155.51    314.70 o 
   4   5   0      184.43      193.07     58.66 o 
   5   5   0     5801.23     5760.33    124.56 o 
   6   5   0    41526.32    41763.39    451.06 o 
   7   5   0      630.52      600.68     71.66 o 
   8   5   0     3246.20     3265.14     93.75 o 
   9   5   0     4473.49     4432.30    105.50 o 
  10   5   0    24396.04    24442.15    227.84 o 
  11   5   0    14376.45    14732.70    181.82 o 
  12   5   0     2540.58     2479.75     95.49 o 
  13   5   0     4899.77     4999.21    134.04 o 
  14   5   0    32235.81    31826.12    271.69 o 
  15   5   0      451.40      504.13    104.11 o 
  16   5   0     2957.87     2841.90    156.19 o 
  17   5   0     2770.21     2868.32    161.67 o 
  18   5   0    10577.01    10790.04    254.03 o 
  19   5   0     7871.37     8114.38    239.16 o 
  20   5   0     4216.42     4064.68    198.74 o 
  21   5   0     1371.84     1370.24    189.74 o 
  22   5   0    24334.05    24403.84    509.78 o 
  23   5   0     2249.20     2186.46    236.40 o 
  24   5   0     3023.00     2490.77    248.15 o 
  25   5   0     4088.11     4087.53    576.74 o 
  26   5   0     3158.85     2778.20    257.30 o 
  27   5   0     1675.74     1603.80    254.39 o 
  28   5   0     2707.34     2621.18    445.60 o 
  29   5   0      160.35      267.29    395.37 o 
  30   5   0     7284.49     7529.60    612.65 o 
   0   6   0   100474.23    99315.72   1093.46 o 
   1   6   0     5896.27     5851.02    177.06 o 
   2   6   0     2640.94     2428.25    130.45 o 
   3   6   0     7897.23     8351.95    202.53 o 
   4   6   0     1563.15     1399.54    111.98 o 
   5   6   0     7758.64     8092.54    159.39 o 
   6   6   0      662.07      720.63     83.44 o 
   7   6   0     2977.78     3042.38    114.90 o 
   8   6   0    63071.32    63489.69    779.06 o 
   9   6   0    10461.46    10745.65    181.07 o 
  10   6   0     4956.51     5211.91    155.12 o 
  11   6   0    11576.93    11899.78    217.83 o 
  12   6   0      975.49      917.05     92.59 o 
  13   6   0     1824.73     1734.01    109.37 o 
  14   6   0      518.67      527.11     90.72 o 
  15   6   0       20.54        0.00    125.86 o 
  16   6   0    42912.19    43381.38    489.44 o 
  17   6   0    16652.62    17145.87    325.06 o 
  18   6   0     6946.67     7329.62    284.18 o 
  19   6   0     5983.83     5768.94    269.72 o 
  20   6   0      241.82      227.09    192.00 o 
  21   6   0      598.35      421.42    206.22 o 
  22   6   0        0.10       70.83    202.35 o 
  23   6   0      192.71      190.45    215.88 o 
  24   6   0    13725.54    13124.75    432.62 o 
  25   6   0     6819.15     6578.92    351.90 o 
  26   6   0     4948.75     5008.44    331.01 o 
  27   6   0     2919.93     2506.80    295.91 o 
  28   6   0      637.51      688.47    268.89 o 
  29   6   0        7.09        0.00    434.53 o 
   0   7   0     7270.37     8213.80    567.62 o 
   1   7   0      433.77      370.98    139.77 o 
   2   7   0    24396.30    25239.88    443.00 o 
   3   7   0    20805.76    21047.64    399.89 o 
   4   7   0      207.61      195.60    143.14 o 
   5   7   0    14682.80    14930.38    348.78 o 
   6   7   0    19290.61    19648.80    349.15 o 
   7   7   0      184.01      166.46     90.21 o 
   8   7   0     3725.73     4112.93    144.83 o 
   9   7   0     1040.45      999.35    106.85 o 
  10   7   0     8195.14     8256.56    187.76 o 
  11   7   0    15075.48    14791.58    236.35 o 
  12   7   0      682.26      689.37    106.22 o 
  13   7   0     6396.71     6407.02    193.36 o 
  14   7   0    14136.23    13559.88    475.82 o 
  15   7   0     1277.12     1162.10    183.60 o 
  16   7   0     4579.97     4550.69    272.31 o 
  17   7   0     3587.43     3675.93    269.66 o 
  18   7   0     6910.17     6469.76    326.07 o 
  19   7   0     8218.22     8266.75    358.33 o 
  20   7   0     1363.10     1514.57    247.27 o 
  21   7   0     1035.72      784.17    253.07 o 
  22   7   0    10040.50     9611.67    402.04 o 
  23   7   0     2330.27     2360.85    406.74 o 
  24   7   0     3486.33     3700.63    437.14 o 
  25   7   0      803.23      750.03    369.40 o 
  26   7   0     2816.26     2615.02    414.93 o 
   0   8   0    18377.53    20171.90   1598.54 o 
   1   8   0     5480.49     5504.78    220.09 o 
   2   8   0     4769.67     4451.23    205.64 o 
   3   8   0    11703.15    12312.83    320.00 o 
   4   8   0       49.23       29.36    141.45 o 
   5   8   0     5539.20     5906.78    241.64 o 
   6   8   0     1720.31     1761.92    196.76 o 
   7   8   0     3253.76     3084.65    222.68 o 
   8   8   0    33279.62    33767.68    807.78 o 
   9   8   0    14412.50    14761.23    378.94 o 
  10   8   0     4225.56     4212.56    246.13 o 
  11   8   0     7267.51     7222.40    225.39 o 
  12   8   0      128.29       95.71    129.85 o 
  13   8   0     3206.37     2618.07    375.33 o 
  14   8   0      963.94      699.01    308.07 o 
  15   8   0      941.13     1014.59    358.83 o 
  16   8   0    18163.64    17991.06    732.71 o 
  17   8   0    10775.52    10746.65    605.35 o 
  18   8   0     3664.67     3674.21    451.97 o 
  19   8   0     6041.69     6362.39    527.60 o 
  20   8   0      151.91        0.00    376.25 o 
  21   8   0      388.88      142.21    390.77 o 
  22   8   0      271.15      129.16    391.58 o 
  23   8   0      127.07      147.48    352.03 o 
   0   9   0     5824.48     5863.21    416.00 o 
   1   9   0       80.72       40.17    190.70 o 
   2   9   0     5870.07     6328.96    316.44 o 
   3   9   0    14738.99    14967.82    429.34 o 
   4   9   0        1.49        0.00    209.23 o 
   5   9   0    11674.26    12015.10    391.94 o 
   6   9   0     5676.78     5257.39    298.15 o 
   7   9   0       11.61        0.00    194.53 o 
   8   9   0     6245.01     7068.59    316.43 o 
   9   9   0      489.67      447.65    188.83 o 
  10   9   0     4455.99     4713.81    371.75 o 
  11   9   0    12476.55    13135.34    795.42 o 
  12   9   0       75.03       60.65    367.73 o 
  13   9   0     4123.10     4570.42    463.96 o 
  14   9   0     3673.43     3304.30    472.85 o 
  15   9   0      603.28      642.27    374.31 o 
  16   9   0     3155.31     3023.77    438.60 o 
  17   9   0      959.15      912.57    402.29 o 
  18   9   0     1658.64     1631.42    467.05 o 
  19   9   0     5500.54     5287.88    570.34 o 
  20   9   0      131.71       35.97    440.02 o 
   0  10   0     7222.05     6797.57    497.39 o 
   1  10   0     4954.02     5641.05    352.66 o 
   2  10   0     2587.58     2552.83    279.94 o 
   3  10   0     4990.78     5264.29    478.42 o 
   4  10   0       16.41       32.69    228.39 o 
   5  10   0     2335.17     2248.40    266.54 o 
   6  10   0     3085.87     3126.57    283.16 o 
   7  10   0      938.36     1142.75    252.87 o 
   8  10   0     9374.70     8738.99    584.41 o 
   9  10   0     8712.34     8626.86    379.05 o 
  10  10   0     3651.10     3923.58    502.68 o 
  11  10   0     5958.18     6438.56    562.33 o 
  12  10   0       81.61        0.00    454.58 o 
  13  10   0     1064.86     1016.10    407.67 o 
  14  10   0     2096.07     1961.03    481.79 o 
   0  11   0     5155.06     5850.92    518.79 o 
   1  11   0       16.15        0.00    261.30 o 
   2  11   0     1073.47      978.52    271.76 o 
   3  11   0     6933.43     7366.81    561.78 o 
   4  11   0        3.85        0.00    275.63 o 
   4   0   1    18861.67    19585.38    180.62 o 
   6   0   1   127210.99   134901.03   1851.76 o 
   8   0   1     4364.48     4640.46    166.26 o 
  10   0   1   115383.77   118495.29    803.76 o 
  12   0   1      711.32      764.64     59.59 o 
  14   0   1    33504.50    34243.16    286.32 o 
  16   0   1    13618.94    13920.03    266.14 o 
  18   0   1    77893.73    81469.17   1382.35 o 
  20   0   1     3077.44     2322.65    149.33 o 
  22   0   1     8033.29     7951.27    923.73 o 
  24   0   1    10765.02    11054.55   1320.45 o 
  26   0   1    30733.52    28848.44    852.62 o 
   3   1   1      576.62      654.40     27.75 o 
   4   1   1   368099.72   386089.00   2987.06 o 
   5   1   1     3463.48     3611.79     49.97 o 
   6   1   1     3593.67     3604.21     52.69 o 
   7   1   1      744.11      746.15     31.20 o 
   8   1   1      209.46      487.64     67.35 o 
   9   1   1     1841.58     1886.73     65.39 o 
  10   1   1     2217.19     2275.82     74.30 o 
  11   1   1     1463.04     1419.46     66.08 o 
  12   1   1   191194.17   192984.31   1710.75 o 
  13   1   1     1233.43     1192.75     76.85 o 
  14   1   1    10567.27    10880.54    178.27 o 
  15   1   1      220.80      196.51     65.54 o 
  16   1   1    11836.81    12025.66    222.28 o 
  17   1   1      975.79      881.25     80.33 o 
  18   1   1     2005.19     2234.27    148.72 o 
  19   1   1      211.91      248.81     74.84 o 
  20   1   1    59204.57    59524.62    892.92 o 
  21   1   1      921.72      953.96     98.01 o 
  22   1   1    10105.79     9813.84    203.53 o 
  23   1   1     1428.84     1130.43    200.67 o 
  24   1   1     4732.19     4444.33    272.24 o 
  25   1   1        3.21        0.00    188.93 o 
  26   1   1     2140.11     1561.78    237.67 o 
  27   1   1       47.31      144.40    284.32 o 
   1   2   1    10265.67    10212.06    124.06 o 
   2   2   1   159693.03   157743.44   1542.23 o 
   3   2   1      425.97      432.81     31.36 o 
   4   2   1     1101.27     1195.48     40.82 o 
   5   2   1     1726.76     1794.77     46.78 o 
   6   2   1    34204.05    32612.86    263.35 o 
   7   2   1     6690.58     6843.70     91.28 o 
   8   2   1     6231.58     6202.99     79.50 o 
   9   2   1     4321.81     4198.14     64.61 o 
  10   2   1   111725.41   111548.63    935.60 o 
  11   2   1      723.04      674.05     61.72 o 
  12   2   1     3594.26     3498.66    106.60 o 
  13   2   1     4063.84     4044.12    111.78 o 
  14   2   1    33038.05    33581.75    291.18 o 
  15   2   1     3941.22     3859.55    137.11 o 
  16   2   1    10334.52    10567.85    182.53 o 
  17   2   1      128.44      119.44     79.32 o 
  18   2   1    65474.31    67037.26    611.22 o 
  19   2   1      390.73      295.03     88.50 o 
  20   2   1     2916.64     2686.78    137.85 o 
  21   2   1      292.37      234.65    105.72 o 
  22   2   1     9521.14     9425.83    270.40 o 
  23   2   1     1635.16     1491.74    140.86 o 
  24   2   1     8980.15     8941.57    225.86 o 
  25   2   1      912.32      708.01    199.71 o 
  26   2   1    30365.17    29549.53    751.26 o 
   1   3   1    11717.98    12068.59    131.50 o 
   2   3   1      531.51      524.29     38.23 o 
   3   3   1     1399.98     1481.72     51.15 o 
   4   3   1   239529.53   238345.13   1830.08 o 
   5   3   1     8060.39     8042.01    101.00 o 
   6   3   1     5679.62     5934.28     89.38 o 
   7   3   1     7561.44     7405.35    125.39 o 
   8   3   1     4940.92     4933.16     85.34 o 
   9   3   1     5078.43     5206.16     81.16 o 
  10   3   1     1347.28     1421.46     53.29 o 
  11   3   1     1504.18     1501.49     51.85 o 
  12   3   1   134658.19   135374.23    906.70 o 
  13   3   1     5932.00     5848.71    137.11 o 
  14   3   1     9142.29     9706.05    223.65 o 
  15   3   1     6534.73     6639.27    156.07 o 
  16   3   1     2313.81     2216.28    115.31 o 
  17   3   1      688.71      546.78     90.92 o 
  18   3   1      668.13      590.49    107.66 o 
  19   3   1       17.64        0.52    100.85 o 
  20   3   1    51102.06    53231.50   1099.48 o 
  21   3   1     4333.24     4195.90    232.87 o 
  22   3   1     9540.15     9749.86    262.61 o 
  23   3   1     1630.66     1493.61    160.97 o 
  24   3   1     4371.96     4188.49    192.98 o 
  25   3   1       68.76       71.72    136.10 o 
  26   3   1      790.05      582.49    415.97 o 
   1   4   1    14672.91    14602.68    167.17 o 
   2   4   1    89495.14    89252.77    595.52 o 
   3   4   1      278.78      298.37     44.38 o 
   4   4   1     2028.33     2040.06     65.69 o 
   5   4   1     1896.74     1928.19     65.76 o 
   6   4   1    50881.54    50274.24    270.70 o 
   7   4   1    20056.68    19761.68    175.25 o 
   8   4   1     3233.22     3211.50     85.85 o 
   9   4   1    16472.39    16639.32    157.18 o 
  10   4   1    60541.00    60603.53    405.20 o 
  11   4   1     1134.87     1010.57     59.46 o 
  12   4   1     2752.07     2756.83     78.34 o 
  13   4   1     1790.12     1694.97     68.39 o 
  14   4   1    24171.43    23871.54    206.13 o 
  15   4   1    11263.29    11557.05    189.90 o 
  16   4   1     6133.86     6024.69    159.37 o 
  17   4   1     2880.33     3014.01    138.36 o 
  18   4   1    39181.89    39825.37    540.79 o 
  19   4   1     1999.45     1862.81    141.78 o 
  20   4   1     1738.53     1594.67    142.39 o 
  21   4   1     1228.50     1249.29    144.45 o 
  22   4   1     6886.63     7039.90    223.54 o 
  23   4   1     3087.19     2724.12    190.20 o 
  24   4   1     4954.00     4995.86    319.17 o 
  25   4   1       68.64        0.00    181.21 o 
  26   4   1    17907.78    17822.74    429.57 o 
  27   4   1     1554.35     1528.12    397.77 o 
  28   4   1     2503.81     2716.41    440.36 o 
  29   4   1     1109.89     1329.68    415.08 o 
  30   4   1     2167.07     2092.58    453.72 o 
  31   4   1     1277.45     1547.21    465.17 o 
  32   4   1     2907.48     3650.71    545.04 o 
   1   5   1    11318.11    11660.20    183.35 o 
   2   5   1     1087.46     1132.34     78.04 o 
   3   5   1     3870.84     3929.97    100.74 o 
   4   5   1   124044.34   122228.26    957.12 o 
   5   5   1    16151.36    16518.81    175.33 o 
   6   5   1     2444.80     2559.76     85.67 o 
   7   5   1     6475.83     6551.69    112.18 o 
   8   5   1      349.78      312.18     57.91 o 
   9   5   1     6832.40     6933.65    116.91 o 
  10   5   1      105.28      130.54     56.86 o 
  11   5   1     1587.36     1556.82     78.00 o 
  12   5   1    67105.82    67061.08    367.19 o 
  13   5   1    12554.11    12246.64    183.97 o 
  14   5   1     6286.18     6398.24    135.39 o 
  15   5   1     9505.91     9100.56    222.96 o 
  16   5   1     1631.34     1495.72    136.81 o 
  17   5   1     1476.56     1295.56    134.06 o 
  18   5   1      356.37      326.29    124.57 o 
  19   5   1      289.86      190.77    131.55 o 
  20   5   1    29105.66    30538.60    572.49 o 
  21   5   1     7893.07     7972.51    293.98 o 
  22   5   1     7341.91     7362.59    350.71 o 
  23   5   1     2873.51     2684.29    249.38 o 
  24   5   1     1659.39     1508.63    231.00 o 
  25   5   1      351.98      303.95    210.39 o 
  26   5   1       17.28       26.99    203.83 o 
  27   5   1      313.53      381.53    209.28 o 
  28   5   1     9669.62    10175.40    639.05 o 
  29   5   1     4078.35     3929.83    527.49 o 
  30   5   1     5064.26     4668.96    538.56 o 
   1   6   1    20167.22    20186.20    224.47 o 
   2   6   1    18283.16    18669.40    216.92 o 
   3   6   1       49.61       63.35     74.30 o 
   4   6   1     5901.55     6001.15    159.16 o 
   5   6   1     1005.01      982.36     71.60 o 
   6   6   1    26644.44    26517.37    244.97 o 
   7   6   1    18498.23    18710.65    211.13 o 
   8   6   1      904.28      842.07     86.47 o 
   9   6   1     9494.12     9581.37    167.22 o 
  10   6   1    34408.80    35082.95    302.63 o 
  11   6   1      862.54      808.64     91.64 o 
  12   6   1     4244.33     4090.87    134.39 o 
  13   6   1     3302.47     3283.81    126.03 o 
  14   6   1     7491.27     7488.91    170.28 o 
  15   6   1    11985.46    12367.91    274.76 o 
  16   6   1     1992.68     2025.97    170.20 o 
  17   6   1     2479.18     2497.95    191.25 o 
  18   6   1    23243.25    23789.01    453.94 o 
  19   6   1     1850.25     1835.35    199.23 o 
  20   6   1     3071.13     3060.89    236.07 o 
  21   6   1     2243.16     2256.31    252.82 o 
  22   6   1     4599.09     4271.24    295.20 o 
  23   6   1     5899.52     5917.57    333.51 o 
  24   6   1     2341.22     2413.33    276.72 o 
  25   6   1      645.89      610.63    246.26 o 
  26   6   1     8819.86     8215.07    393.22 o 
  27   6   1     1945.26     1750.36    273.68 o 
  28   6   1     2560.66     2991.94    294.64 o 
  29   6   1     1445.16     1214.41    465.21 o 
   1   7   1    10197.67    10429.22    242.72 o 
   2   7   1     2486.48     2505.55    153.51 o 
   3   7   1     3865.39     4041.40    174.35 o 
   4   7   1    41599.09    42334.43    456.22 o 
   5   7   1     8732.45     8876.15    232.85 o 
   6   7   1     5224.55     4989.17    163.34 o 
   7   7   1    11890.83    11965.75    245.29 o 
   8   7   1      476.99      366.95     93.24 o 
   9   7   1     3110.36     3258.63    141.09 o 
  10   7   1     1211.96     1072.19    111.64 o 
  11   7   1      346.65      408.57    103.28 o 
  12   7   1    29693.25    30424.28    461.83 o 
  13   7   1    11448.28    11711.99    257.80 o 
  14   7   1     4477.36     4480.92    246.49 o 
  15   7   1     7277.46     6945.40    285.07 o 
  16   7   1      434.65      526.62    181.07 o 
  17   7   1     1509.43     1424.67    230.63 o 
  18   7   1      229.90      117.68    201.55 o 
  19   7   1       27.73      114.54    213.54 o 
  20   7   1    15593.81    16400.09    483.38 o 
  21   7   1     9891.84     9975.17    417.45 o 
  22   7   1     6284.70     6434.48    370.29 o 
  23   7   1     5064.17     4859.22    342.32 o 
  24   7   1      702.68      746.42    267.71 o 
  25   7   1       74.30        0.00    260.69 o 
  26   7   1       80.43       42.33    360.57 o 
   1   8   1    14477.97    14476.18    311.86 o 
   2   8   1    11822.92    12703.64    400.19 o 
   3   8   1      174.34      212.67    137.31 o 
   4   8   1     6991.69     7299.79    260.96 o 
   5   8   1     1181.88      830.45    161.99 o 
   6   8   1     8191.22     8147.96    267.29 o 
   7   8   1    14181.83    13897.34    388.50 o 
   8   8   1      779.97      678.19    161.93 o 
   9   8   1     9953.99     9679.33    322.61 o 
  10   8   1    11788.60    11928.28    282.75 o 
  11   8   1      906.08      882.84    152.19 o 
  12   8   1     5633.59     5912.13    218.41 o 
  13   8   1     2352.32     2487.53    310.48 o 
  14   8   1     5079.53     5015.01    309.75 o 
  15   8   1     8996.84     9058.63    361.64 o 
  16   8   1      531.03      515.20    213.63 o 
  17   8   1     2342.64     2479.29    274.62 o 
  18   8   1     6322.89     5526.89    502.84 o 
  19   8   1     1526.89     1723.82    436.09 o 
  20   8   1     3393.72     3769.99    490.88 o 
  21   8   1     1249.72      566.51    384.50 o 
  22   8   1     3081.39     2943.59    459.18 o 
  23   8   1     4285.27     3844.09    476.95 o 
   1   9   1     4839.63     4635.41    287.45 o 
   2   9   1     3135.06     3431.51    263.70 o 
   3   9   1     3735.65     4015.68    331.70 o 
   4   9   1    19864.87    20125.50    478.83 o 
   5   9   1     8140.84     8307.15    360.88 o 
   6   9   1     4224.38     4254.45    273.23 o 
   7   9   1     7753.75     7662.28    322.54 o 
   8   9   1        7.52        0.00    193.10 o 
   9   9   1     2994.52     2638.32    245.24 o 
  10   9   1     2065.31     2105.61    291.00 o 
  11   9   1      605.89      574.16    192.18 o 
  12   9   1    11046.07    10751.95    616.84 o 
  13   9   1     8712.45     9383.28    603.49 o 
  14   9   1     3718.69     3593.36    452.77 o 
  15   9   1     4767.44     4235.81    496.78 o 
  16   9   1      193.99      129.50    357.20 o 
  17   9   1     1172.35      899.42    383.39 o 
  18   9   1      985.64      560.90    403.79 o 
  19   9   1       11.75        0.00    411.34 o 
  20   9   1     6589.19     5659.02    592.31 o 
   1  10   1     7987.80     8436.13    377.16 o 
   2  10   1     3571.80     3649.05    334.65 o 
   3  10   1       43.64       36.01    232.28 o 
   4  10   1     5461.14     5897.88    338.41 o 
   5  10   1      197.99      138.40    223.85 o 
   6  10   1     3087.33     3085.64    285.93 o 
   7  10   1    11229.11    11376.33    427.39 o 
   8  10   1       50.34        0.00    242.38 o 
   9  10   1     4724.41     4610.25    317.55 o 
  10  10   1     2662.57     2596.73    442.46 o 
  11  10   1      506.66      260.47    402.05 o 
  12  10   1     4915.23     4909.88    572.79 o 
  13  10   1      480.77      349.83    378.56 o 
  14  10   1     2789.41     2847.76    502.48 o 
   1  11   1     2396.83     2269.24    308.15 o 
   2  11   1     3239.75     3532.24    333.19 o 
   3  11   1     2202.34     2313.80    310.80 o 
   4   0   2     2494.75     2758.89     78.33 o 
   6   0   2     9101.52    10673.25    186.56 o 
   8   0   2   203613.20   215248.45   5430.42 o 
  10   0   2     7057.08     6837.54    223.43 o 
  12   0   2     4333.30     4432.56    119.43 o 
  14   0   2     7175.07     8021.17    254.17 o 
  16   0   2   107977.05   108683.90   1231.37 o 
  18   0   2    12644.68    12748.99    242.19 o 
  20   0   2     3371.11     3230.72    127.09 o 
  22   0   2     2613.50     2142.10    307.98 o 
  24   0   2    30641.45    31377.20   2635.34 o 
  26   0   2     8868.55     8430.70    489.88 o 
   0   1   2    33067.80    32712.32    713.75 o 
   1   1   2      778.43      826.39     29.57 o 
   2   1   2   174241.38   179562.53   2057.18 o 
   3   1   2     1121.62     1116.09     29.66 o 
   4   1   2     2426.12     2517.91     41.22 o 
   5   1   2     3304.74     3407.74     51.61 o 
   6   1   2   104866.55   104578.69    717.76 o 
   7   1   2     1110.16     1126.80     38.83 o 
   8   1   2      816.42      813.04     48.88 o 
   9   1   2     1482.14     1635.14     43.97 o 
  10   1   2    45754.04    45197.32    272.90 o 
  11   1   2     2401.64     2514.95     81.73 o 
  12   1   2     9264.48     9344.55    121.65 o 
  13   1   2      103.18      102.14     36.92 o 
  14   1   2    87354.17    86419.20   1228.03 o 
  15   1   2     1347.17     1274.99     66.00 o 
  16   1   2     4769.31     4517.46    127.73 o 
  17   1   2     2017.92     1938.31    124.67 o 
  18   1   2    12055.46    12451.66    227.10 o 
  19   1   2      809.96      702.79     90.06 o 
  20   1   2     9830.78    10096.58    227.70 o 
  21   1   2      225.29      111.77     87.24 o 
  22   1   2    47486.00    49180.35    642.04 o 
  23   1   2      245.65      439.23    168.79 o 
  24   1   2     2044.70     1912.16    213.66 o 
  25   1   2      369.50      314.47    196.09 o 
  26   1   2     5112.06     4433.61    312.80 o 
  27   1   2      271.32      302.89    284.30 o 
   0   2   2   216714.78   206628.28   2311.73 o 
   1   2   2     1051.88     1111.85     35.82 o 
   2   2   2     1641.55     1886.55     41.05 o 
   3   2   2     1979.45     1954.99     42.53 o 
   4   2   2    10366.13    10607.51    128.63 o 
   5   2   2       56.33       73.53     28.15 o 
   6   2   2     2498.49     2396.95     51.77 o 
   7   2   2     2612.16     2629.99     55.15 o 
   8   2   2   177390.44   175439.28    871.63 o 
   9   2   2     7921.59     8293.40    108.56 o 
  10   2   2     5126.17     5363.30     97.12 o 
  11   2   2     3869.85     3997.88     97.13 o 
  12   2   2     5006.06     5095.82    130.91 o 
  13   2   2     2402.74     2431.40     93.62 o 
  14   2   2     2436.53     2445.74     99.92 o 
  15   2   2     1195.14      960.92     84.29 o 
  16   2   2    93062.58    97761.12    577.86 o 
  17   2   2     2139.61     2149.03    109.16 o 
  18   2   2    11646.20    12018.46    216.94 o 
  19   2   2     1591.86     1590.88    117.64 o 
  20   2   2     3193.03     3128.29    189.55 o 
  21   2   2      193.96       66.44    104.39 o 
  22   2   2     1619.50     1852.57    138.32 o 
  23   2   2       15.51        0.00    110.11 o 
  24   2   2    29380.38    29549.95    432.23 o 
  25   2   2     1275.51     1226.48    245.11 o 
  26   2   2    11586.96    10699.50    500.28 o 
   0   3   2     9433.10     9169.79    128.11 o 
   1   3   2     3675.33     3875.66     67.18 o 
   2   3   2    65936.95    64139.02    325.51 o 
   3   3   2    17304.34    17226.78    147.56 o 
   4   3   2     1446.66     1540.58     48.18 o 
   5   3   2    12192.03    12033.19    108.55 o 
   6   3   2    89572.67    88650.98    586.14 o 
   7   3   2      287.41      258.64     38.63 o 
   8   3   2    12736.12    12651.34    167.79 o 
   9   3   2      400.39      354.16     43.43 o 
  10   3   2    58239.43    58715.41    382.66 o 
  11   3   2     4124.77     4073.47     80.43 o 
  12   3   2     7930.87     7933.26    106.32 o 
  13   3   2     4740.13     4763.94     83.22 o 
  14   3   2    73794.13    73945.45    620.99 o 
  15   3   2     1177.95     1113.68     86.02 o 
  16   3   2     3279.74     3063.49    125.99 o 
  17   3   2     1109.19     1026.84    106.02 o 
  18   3   2    11646.07    11490.12    227.64 o 
  19   3   2     2990.44     2717.14    151.29 o 
  20   3   2     6785.14     6948.17    220.17 o 
  21   3   2      644.23      544.50    137.03 o 
  22   3   2    36805.32    37390.54    609.22 o 
  23   3   2     1435.35     1273.12    156.22 o 
  24   3   2     4271.31     4245.27    382.80 o 
  25   3   2      781.48      642.54    151.74 o 
  32   3   2     2012.34     2031.35    502.63 o 
  33   3   2      722.52      702.60    462.61 o 
   0   4   2   160424.59   155888.09   1549.43 o 
   1   4   2     8302.45     8377.34    108.56 o 
   2   4   2     2453.89     2376.46     67.93 o 
   3   4   2     7629.86     7672.76    105.49 o 
   4   4   2       42.29       88.58     40.60 o 
   5   4   2     5090.04     5140.73     87.95 o 
   6   4   2     1500.75     1438.02     57.92 o 
   7   4   2      553.65      558.47     49.27 o 
   8   4   2   124072.64   123134.70    404.10 o 
   9   4   2    10413.95    10587.78    125.59 o 
  10   4   2     7137.97     7445.73    138.28 o 
  11   4   2    10843.49    10898.55    136.98 o 
  12   4   2      818.57      845.87     65.40 o 
  13   4   2     7847.96     7994.33    121.15 o 
  14   4   2      379.49      387.99     53.07 o 
  15   4   2      394.34      429.04     89.28 o 
  16   4   2    54095.57    55486.74    507.63 o 
  17   4   2     7077.87     6749.58    190.76 o 
  18   4   2     7908.18     7708.14    208.90 o 
  19   4   2     2830.84     2918.93    161.66 o 
  20   4   2     2318.11     2263.22    159.02 o 
  21   4   2      389.18      410.42    128.70 o 
  22   4   2      815.13      872.46    153.71 o 
  23   4   2       89.80       99.02    142.06 o 
  24   4   2    20597.54    21443.12    838.48 o 
  25   4   2     3742.36     3651.13    251.10 o 
  26   4   2     8548.31     8711.14    494.25 o 
  27   4   2     1908.92     2045.81    416.21 o 
  28   4   2     1293.50     1477.90    427.09 o 
  29   4   2       82.33        0.00    390.28 o 
  30   4   2      215.93      137.51    390.73 o 
  31   4   2      173.11      210.31    409.99 o 
  32   4   2     6120.89     5920.82    589.63 o 
   0   5   2     6376.09     6296.85    169.42 o 
   1   5   2      562.84      571.14     60.77 o 
   2   5   2    42337.98    41265.40    259.01 o 
   3   5   2    26786.77    27005.74    214.92 o 
   4   5   2      284.55      324.01     57.17 o 
   5   5   2    16412.11    16680.49    193.66 o 
   6   5   2    55504.86    54808.45    312.21 o 
   7   5   2     1563.00     1518.39     73.19 o 
   8   5   2     5412.01     5332.34    106.30 o 
   9   5   2     2020.52     1917.18     78.49 o 
  10   5   2    18316.12    18298.47    181.98 o 
  11   5   2    10815.53    10944.48    147.29 o 
  12   5   2     3055.96     2965.28     92.95 o 
  13   5   2     5795.49     5712.85    129.17 o 
  14   5   2    34393.47    34706.19    293.51 o 
  15   5   2     1461.76     1327.20    129.67 o 
  16   5   2     3731.59     3935.39    174.08 o 
  17   5   2     1568.55     1422.52    141.55 o 
  18   5   2    11066.56    11095.15    261.17 o 
  19   5   2     8270.11     8124.69    236.03 o 
  20   5   2     3683.56     3473.97    208.72 o 
  21   5   2      948.00      884.91    163.68 o 
  22   5   2    19190.33    19476.52    469.86 o 
  23   5   2     1635.25     1356.21    222.24 o 
  24   5   2     2308.23     2261.63    255.74 o 
  25   5   2     1742.24     1674.12    232.52 o 
  26   5   2     3259.55     3314.22    265.19 o 
  27   5   2     2778.49     2410.76    265.24 o 
  28   5   2     2104.79     1802.61    430.76 o 
  29   5   2       50.54        0.00    390.22 o 
  30   5   2     8845.04     8901.07    659.24 o 
   0   6   2    67852.84    67309.52    564.27 o 
   1   6   2     8469.31     8578.78    155.42 o 
   2   6   2     1995.93     2058.14     98.10 o 
   3   6   2     8991.88     9090.74    146.41 o 
   4   6   2      491.87      422.99     67.78 o 
   5   6   2     6622.53     6722.70    137.56 o 
   6   6   2      548.68      496.86     83.51 o 
   7   6   2     1203.02     1264.76     92.47 o 
   8   6   2    45662.27    45409.35    422.47 o 
   9   6   2    11440.86    11595.44    183.96 o 
  10   6   2     4247.45     4213.13    134.96 o 
  11   6   2     9415.68     9542.13    172.25 o 
  12   6   2      721.74      726.78     92.59 o 
  13   6   2     3086.07     3105.69    125.91 o 
  14   6   2     1382.25     1145.74     99.31 o 
  15   6   2       32.72       14.61    124.85 o 
  16   6   2    26886.01    27258.15    395.05 o 
  17   6   2     9942.00    10256.04    290.02 o 
  18   6   2     6018.98     6460.19    415.63 o 
  19   6   2     5255.99     5373.17    263.41 o 
  20   6   2     1275.09     1352.09    218.24 o 
  21   6   2      748.61      607.69    232.44 o 
  22   6   2      327.65      289.67    212.56 o 
  23   6   2       48.07      117.01    217.03 o 
  24   6   2    13025.70    12225.75    437.16 o 
  25   6   2     5650.20     5692.29    341.68 o 
  26   6   2     4964.96     5201.10    327.91 o 
  27   6   2     2159.40     2182.19    286.09 o 
  28   6   2      848.96     1105.28    251.53 o 
   0   7   2     6762.85     7095.65    297.68 o 
   1   7   2     1120.98     1123.26    131.65 o 
   2   7   2    11181.41    11357.04    256.28 o 
   3   7   2    13689.52    14232.76    278.69 o 
   4   7   2      267.31      273.50    110.09 o 
   5   7   2    12890.39    13152.35    269.16 o 
   6   7   2    21725.06    20910.72    290.43 o 
   7   7   2       77.96       54.75    101.76 o 
   8   7   2     4541.18     4859.85    165.98 o 
   9   7   2      956.93     1006.53    117.99 o 
  10   7   2     7586.05     7968.14    189.09 o 
  11   7   2    13123.87    13261.78    234.55 o 
  12   7   2      914.73      871.22    117.33 o 
  13   7   2     6907.61     7162.10    204.67 o 
  14   7   2    18242.31    18080.12    405.49 o 
  15   7   2     1981.25     1739.70    205.71 o 
  16   7   2     4578.18     4825.35    435.46 o 
  17   7   2     2909.98     2981.07    267.58 o 
  18   7   2     7042.21     6613.36    405.04 o 
  19   7   2     7808.87     8422.97    374.83 o 
  20   7   2     2019.92     1951.14    270.40 o 
  21   7   2     1642.01     1362.09    264.55 o 
  22   7   2     9843.78     9654.49    423.97 o 
  23   7   2     2322.73     2058.43    306.39 o 
  24   7   2     2540.64     2318.85    308.38 o 
  25   7   2     1994.04     2019.62    307.67 o 
  26   7   2     1779.60     1478.87    298.93 o 
   0   8   2    29625.68    28755.02    595.89 o 
   1   8   2     4257.82     4469.84    206.59 o 
   2   8   2     4380.79     4254.99    207.13 o 
   3   8   2     7213.33     7274.80    251.83 o 
   4   8   2      167.48      143.45    151.19 o 
   5   8   2     6520.71     6358.77    252.84 o 
   6   8   2     2278.70     2320.94    192.75 o 
   7   8   2     1996.27     2041.37    194.34 o 
   8   8   2    21661.52    21353.20    438.98 o 
   9   8   2     9131.89     9535.85    248.68 o 
  10   8   2     4718.14     4633.64    206.41 o 
  11   8   2     7398.19     7496.09    245.59 o 
  12   8   2      173.46      127.79    133.91 o 
  13   8   2     1945.36     2045.55    258.83 o 
  14   8   2      771.10      720.81    220.85 o 
  15   8   2       30.84        0.00    210.18 o 
  16   8   2    10436.11     9806.33    405.88 o 
  17   8   2     7863.38     7885.75    539.71 o 
  18   8   2     4346.55     4116.20    318.15 o 
  19   8   2     4948.00     4441.96    419.05 o 
  20   8   2      133.43       98.10    250.09 o 
  21   8   2      284.74      251.19    250.96 o 
  22   8   2      415.06      177.84    359.31 o 
  23   8   2      224.10        0.00    395.09 o 
   0   9   2     5664.30     6355.38    421.98 o 
   1   9   2      343.12      326.04    207.37 o 
   2   9   2     5272.71     5853.44    304.69 o 
   3   9   2    11298.25    11651.76    380.30 o 
   4   9   2       68.20      117.69    194.04 o 
   5   9   2    10026.77    10017.35    364.27 o 
   6   9   2     7328.29     7572.87    334.94 o 
   7   9   2      816.72      905.24    207.80 o 
   8   9   2     6885.25     7302.84    398.18 o 
   9   9   2     1515.16     1239.78    211.86 o 
  10   9   2     6288.95     6704.12    505.76 o 
  11   9   2    10500.87    10741.68    366.95 o 
  12   9   2      117.49       90.96    343.52 o 
  13   9   2     3722.25     3441.77    471.55 o 
  14   9   2     5745.10     6068.71    536.82 o 
  15   9   2      666.60      763.85    388.71 o 
  16   9   2     3641.62     4011.54    493.46 o 
  17   9   2     1112.21     1175.16    406.06 o 
  18   9   2     3303.82     3065.59    466.63 o 
  19   9   2     5017.64     5093.79    545.91 o 
   0  10   2     8279.65     9050.75    543.24 o 
   1  10   2     4398.15     4576.81    333.56 o 
   2  10   2     2438.60     2161.72    271.25 o 
   3  10   2     4109.35     3659.07    303.86 o 
   4  10   2       85.80       70.08    224.19 o 
   5  10   2     3508.11     3719.25    304.65 o 
   6  10   2     3202.59     2912.41    290.52 o 
   7  10   2     1072.82      939.89    251.50 o 
   8  10   2     8124.76     8049.87    370.46 o 
   9  10   2     5932.33     6041.72    326.86 o 
  10  10   2     3383.48     3265.83    461.23 o 
  11  10   2     3612.92     3808.37    523.33 o 
  12  10   2      203.12       97.10    410.57 o 
  13  10   2     1077.19      933.06    438.70 o 
  14  10   2     1646.97     1424.38    470.62 o 
   0  11   2     4502.25     5129.12    513.44 o 
   1  11   2      109.81      107.88    239.13 o 
   2  11   2     1868.16     1427.24    303.52 o 
   2   0   3   223723.72   226253.63   5616.52 o 
   4   0   3    44898.54    47629.91   1640.04 o 
   6   0   3    66386.69    69326.40   1203.52 o 
   8   0   3     9050.08    10204.92    276.03 o 
  10   0   3    97213.46    97774.71    897.97 o 
  12   0   3     7884.16     7929.97    165.27 o 
  14   0   3    37541.38    38579.11    364.96 o 
  16   0   3    10439.80    10585.74    211.97 o 
  18   0   3    64912.53    64174.73   1669.60 o 
  20   0   3     3454.91     3247.77    147.53 o 
  22   0   3    12681.01    13139.69    497.58 o 
  24   0   3     8980.17     9502.95    481.56 o 
  26   0   3    22870.08    22067.44    827.56 o 
   1   1   3     2627.03     2667.89     30.82 o 
   2   1   3    15370.50    15539.93    101.99 o 
   3   1   3     2920.82     3050.54     40.13 o 
   4   1   3   243433.03   242612.56   2478.38 o 
   5   1   3    10051.87    10694.70    142.76 o 
   6   1   3     2149.60     2265.51     47.41 o 
   7   1   3      960.52     1002.72     41.36 o 
   8   1   3      447.35      620.23     38.87 o 
   9   1   3      697.36      659.85     40.40 o 
  10   1   3     4527.84     4342.63     72.93 o 
  11   1   3      424.16      419.35     39.12 o 
  12   1   3   125458.91   126503.63    478.04 o 
  13   1   3     1948.54     1991.73     72.94 o 
  14   1   3     9435.19     9465.94    228.07 o 
  15   1   3      715.22      767.25     81.56 o 
  16   1   3     3432.65     3502.24    120.09 o 
  17   1   3      343.70      298.88     51.70 o 
  18   1   3     7286.97     7463.59    129.58 o 
  19   1   3       93.71       64.68     79.51 o 
  20   1   3    44258.43    45730.27    739.67 o 
  21   1   3      610.42      473.38     99.83 o 
  22   1   3    13343.35    12872.39    375.54 o 
  23   1   3       29.19       96.83    161.55 o 
  24   1   3     3682.80     3243.62    237.99 o 
  25   1   3      239.29      250.42    202.67 o 
  26   1   3     2363.31     1812.55    273.48 o 
   1   2   3    11705.58    11877.11    102.37 o 
   2   2   3    64663.89    63680.40    412.81 o 
   3   2   3     1054.29     1061.70     39.68 o 
   4   2   3    10626.80     9815.61    138.81 o 
   5   2   3       40.20       44.82     28.58 o 
   6   2   3    47243.27    46694.95    201.64 o 
   7   2   3     5507.13     5531.66     95.18 o 
   8   2   3     3814.95     3719.72     69.71 o 
   9   2   3     1401.08     1424.48     53.59 o 
  10   2   3   100976.76   102907.48    681.62 o 
  11   2   3     2109.35     2128.81    101.69 o 
  12   2   3    15448.43    15769.17    152.01 o 
  13   2   3      877.68      955.06     50.71 o 
  14   2   3    21466.63    21415.63    237.95 o 
  15   2   3     5788.89     5788.16    187.37 o 
  16   2   3     8636.29     8788.71    195.50 o 
  17   2   3     2188.11     2137.91    111.28 o 
  18   2   3    59979.39    62344.22    494.03 o 
  19   2   3      961.24      805.64    115.71 o 
  20   2   3     2782.81     2643.65    149.17 o 
  21   2   3      740.52      584.47    118.48 o 
  22   2   3     8736.42     8519.01    219.81 o 
  23   2   3      961.43      850.90    131.89 o 
  24   2   3     7643.84     7421.95    219.66 o 
  25   2   3       71.86      247.42    237.67 o 
  26   2   3    26531.54    25082.70    947.21 o 
   1   3   3     7197.88     7218.58     84.95 o 
   2   3   3      419.09      334.26     37.88 o 
   3   3   3      915.13      983.29     46.36 o 
   4   3   3   117929.00   115594.16    585.82 o 
   5   3   3     2291.01     2294.45     57.25 o 
   6   3   3     4361.79     4269.47     73.47 o 
   7   3   3     7932.15     8000.40     96.48 o 
   8   3   3     3377.15     3460.02     70.64 o 
   9   3   3     3598.50     3558.43     78.63 o 
  10   3   3     7654.63     7614.17    138.43 o 
  11   3   3     1647.61     1603.23     65.11 o 
  12   3   3    73181.48    73329.97    574.45 o 
  13   3   3     5865.35     6018.96    102.95 o 
  14   3   3    10305.24    10752.17    129.26 o 
  15   3   3     2777.74     2464.06     95.83 o 
  16   3   3     2799.00     2959.79    136.39 o 
  17   3   3      803.47      800.10     97.72 o 
  18   3   3     5895.36     5862.32    164.16 o 
  19   3   3       34.20      149.42     98.22 o 
  20   3   3    32507.42    33419.48    535.00 o 
  21   3   3     3240.93     2980.47    174.11 o 
  22   3   3     8811.75     9073.76    258.09 o 
  23   3   3     1295.72     1156.22    156.22 o 
  24   3   3     3755.87     3765.80    211.74 o 
  25   3   3      324.86       83.08    201.95 o 
  27   3   3      310.42      116.27    343.33 o 
  28   3   3    13740.71    15247.90    723.57 o 
  29   3   3     1901.86     2091.85    436.47 o 
  30   3   3     7477.27     8500.15    635.41 o 
  31   3   3      316.59      338.74    395.18 o 
  32   3   3     1929.09     2164.83    499.97 o 
   1   4   3    12552.42    12671.89    133.08 o 
   2   4   3    49596.46    48607.70    254.48 o 
   3   4   3      225.66      199.34     45.57 o 
   4   4   3    14821.88    14634.74    148.32 o 
   5   4   3     2054.68     2095.44     65.96 o 
   6   4   3    40005.22    39033.92    321.23 o 
   7   4   3    12673.51    12848.68    135.54 o 
   8   4   3     3112.06     2964.52     94.22 o 
   9   4   3     7091.29     7242.77    109.47 o 
  10   4   3    56865.01    56488.27    465.36 o 
  11   4   3     1806.32     1734.22     70.81 o 
  12   4   3     8716.78     8424.02    129.60 o 
  13   4   3     4473.25     4433.71    103.20 o 
  14   4   3    14832.19    15320.36    172.30 o 
  15   4   3     4166.29     4119.11    103.83 o 
  16   4   3     5557.48     5486.64    165.86 o 
  17   4   3     1376.30     1441.90    120.47 o 
  18   4   3    33442.92    34122.16    540.57 o 
  19   4   3      870.38      819.11    130.64 o 
  20   4   3     3585.85     3423.29    179.55 o 
  21   4   3     1377.32     1091.17    140.97 o 
  22   4   3     5592.19     5235.46    216.65 o 
  23   4   3     2932.62     2956.39    207.02 o 
  24   4   3     4438.01     4851.94    274.62 o 
  25   4   3      706.11      700.97    191.12 o 
  26   4   3    18760.79    18913.72    618.85 o 
  27   4   3     1775.36     1601.12    403.49 o 
  28   4   3     2422.83     2547.26    451.73 o 
  29   4   3     1327.92     1585.99    435.55 o 
  30   4   3     1752.73     1357.58    468.62 o 
  31   4   3      836.12      777.68    447.41 o 
   1   5   3     8341.38     8403.11    127.11 o 
   2   5   3     4877.73     4634.55    100.58 o 
   3   5   3     1857.10     1789.12     75.14 o 
   4   5   3    75670.18    75837.18    429.65 o 
   5   5   3     5288.04     5491.87    110.90 o 
   6   5   3     5750.92     5561.66    112.26 o 
   7   5   3     8448.99     8738.22    129.61 o 
   8   5   3      118.18      163.56     59.32 o 
   9   5   3     3188.58     3254.27     92.80 o 
  10   5   3     1857.88     1746.13     78.71 o 
  11   5   3      284.33      257.47     64.98 o 
  12   5   3    51527.21    52127.54    391.51 o 
  13   5   3     8670.38     8766.08    154.02 o 
  14   5   3     6386.62     6474.31    137.11 o 
  15   5   3     5909.56     6244.93    175.10 o 
  16   5   3      978.50     1028.83    118.37 o 
  17   5   3      779.68      642.90    129.06 o 
  18   5   3      879.95      768.48    138.43 o 
  19   5   3      119.35       39.50    140.41 o 
  20   5   3    25367.92    25767.61    412.72 o 
  21   5   3     6616.29     6787.79    408.20 o 
  22   5   3     7364.09     7574.71    331.02 o 
  23   5   3     3378.33     3749.48    275.87 o 
  24   5   3     1021.07      951.38    219.81 o 
  25   5   3      350.61      246.91    213.01 o 
  26   5   3     1083.15      985.26    231.70 o 
  27   5   3      695.80      825.98    232.72 o 
  28   5   3     7373.69     6398.90    589.75 o 
  29   5   3     3327.20     3534.54    535.17 o 
  30   5   3     5025.96     5459.16    571.50 o 
   1   6   3    12161.79    11884.15    181.23 o 
   2   6   3    37444.29    37839.60    342.30 o 
   3   6   3      206.56      191.64     69.25 o 
   4   6   3     7800.67     7975.85    154.72 o 
   5   6   3      891.62      821.65     87.16 o 
   6   6   3    19793.03    19587.68    242.17 o 
   7   6   3    13770.63    13920.17    210.11 o 
   8   6   3      971.18      854.89     91.95 o 
   9   6   3     6860.62     6966.45    154.54 o 
  10   6   3    25844.79    26032.75    341.10 o 
  11   6   3      830.24      833.05     90.85 o 
  12   6   3     4010.24     4194.47    131.57 o 
  13   6   3     3112.53     3106.59    121.57 o 
  14   6   3    13297.41    13687.46    221.90 o 
  15   6   3     9979.69    10133.36    262.46 o 
  16   6   3     1945.51     1585.16    170.81 o 
  17   6   3     2638.47     2649.74    193.83 o 
  18   6   3    18662.93    18791.06    477.74 o 
  19   6   3     2176.07     2231.36    220.09 o 
  20   6   3     6622.18     6646.65    334.86 o 
  21   6   3     3402.43     3311.55    286.51 o 
  22   6   3     4648.76     4077.11    296.09 o 
  23   6   3     4006.52     4125.95    303.72 o 
  24   6   3     2462.38     2446.20    284.03 o 
  25   6   3      593.98      540.05    245.12 o 
  26   6   3     8089.06     7849.22    429.35 o 
  27   6   3     2029.88     2094.33    284.79 o 
  28   6   3     2336.24     2309.01    298.53 o 
   1   7   3     7687.37     7945.01    224.37 o 
   2   7   3     2151.17     2148.77    151.41 o 
   3   7   3     3797.18     3929.56    209.12 o 
   4   7   3    35442.39    36915.80    578.30 o 
   5   7   3     8132.42     8268.93    258.76 o 
   6   7   3     4022.69     3993.61    158.81 o 
   7   7   3     9352.68     9621.00    234.28 o 
   8   7   3      173.90      182.47    105.26 o 
   9   7   3     4081.87     4271.90    162.85 o 
  10   7   3     2027.95     1752.20    136.30 o 
  11   7   3      517.46      512.69    114.45 o 
  12   7   3    23378.90    23073.30    318.25 o 
  13   7   3     9337.64     9267.67    235.60 o 
  14   7   3     5081.21     5344.29    265.51 o 
  15   7   3     6344.61     6360.74    528.01 o 
  16   7   3      196.15      381.17    183.86 o 
  17   7   3     1606.51     1547.55    247.51 o 
  18   7   3      682.19      493.47    234.82 o 
  19   7   3      163.59      159.10    229.33 o 
  20   7   3    13585.55    13053.81    466.79 o 
  21   7   3     7805.87     7912.71    395.37 o 
  22   7   3     4299.67     4183.66    340.70 o 
  23   7   3     1831.80     1621.52    277.67 o 
  24   7   3      247.17      304.61    260.89 o 
  25   7   3      362.77      513.22    252.39 o 
  26   7   3      832.11      448.27    269.67 o 
   1   8   3    15838.31    16278.53    358.91 o 
   2   8   3     9147.79     9063.29    261.51 o 
   3   8   3      229.73      298.64    141.97 o 
   4   8   3     5588.96     6322.80    253.11 o 
   5   8   3     1070.66      998.82    171.18 o 
   6   8   3    10428.14    11273.20    313.37 o 
   7   8   3    13462.02    13417.59    387.95 o 
   8   8   3      342.50      175.45    136.33 o 
   9   8   3     8071.85     8098.57    238.46 o 
  10   8   3    11160.33    11144.30    316.70 o 
  11   8   3      677.34      697.92    152.73 o 
  12   8   3     4522.78     4840.26    603.80 o 
  13   8   3     1144.68     1107.71    244.51 o 
  14   8   3     6235.05     5766.27    331.46 o 
  15   8   3    10090.89    10849.39    427.59 o 
  16   8   3      405.01      326.50    219.39 o 
  17   8   3     3349.25     3538.28    300.08 o 
  18   8   3     7813.80     7335.24    388.44 o 
  19   8   3     1561.01     1739.41    292.93 o 
  20   8   3     3121.24     3332.13    340.72 o 
  21   8   3     2051.08     1983.11    311.92 o 
  22   8   3     2344.20     2165.05    322.88 o 
  23   8   3     3292.59     3117.07    344.20 o 
   1   9   3     5526.24     5642.28    313.80 o 
   2   9   3     2534.80     2454.99    252.19 o 
   3   9   3     2759.22     3134.56    258.27 o 
   4   9   3    11255.37    11418.56    385.45 o 
   5   9   3     5242.52     5494.93    309.15 o 
   6   9   3     3604.25     3970.41    275.56 o 
   7   9   3     6390.67     6935.10    327.29 o 
   8   9   3       68.79       89.96    198.24 o 
   9   9   3     4593.72     4356.74    280.26 o 
  10   9   3     1798.90     1723.07    259.02 o 
  11   9   3      568.43      520.81    376.24 o 
  12   9   3     7364.88     7322.77    376.94 o 
  13   9   3     7508.79     7060.84    370.31 o 
  14   9   3     3343.11     3442.35    331.49 o 
  15   9   3     4531.07     4680.23    346.53 o 
  16   9   3       23.85        0.00    257.02 o 
  17   9   3     1053.89     1037.52    429.70 o 
  18   9   3      840.37      578.84    390.66 o 
  19   9   3       35.09       27.76    393.00 o 
   1  10   3     7692.86     8088.56    380.48 o 
   2  10   3     2901.35     3251.38    289.64 o 
   3  10   3      358.53      289.51    245.55 o 
   4  10   3     4490.49     4869.12    326.49 o 
   5  10   3      940.48      840.23    232.64 o 
   6  10   3     2904.72     2970.30    278.71 o 
   7  10   3     8230.34     8435.99    375.78 o 
   8  10   3       40.47       10.29    213.66 o 
   9  10   3     5906.72     5594.42    465.17 o 
  10  10   3     3765.23     3806.21    510.47 o 
  11  10   3      713.30      555.53    420.11 o 
  12  10   3     4062.20     4251.91    511.33 o 
  13  10   3     1294.00     1423.96    482.56 o 
   0   0   4   179417.42   175496.38   2401.07 o 
   2   0   4    77887.50    80537.14   1146.11 o 
   4   0   4    11328.75    12047.89    156.89 o 
   6   0   4     9768.21     9528.81    274.71 o 
   8   0   4   144144.08   141965.00   1917.27 o 
  10   0   4    20957.89    20762.08    420.06 o 
  12   0   4     3349.91     3076.34    204.96 o 
  14   0   4    21681.59    21902.35    289.25 o 
  16   0   4    51456.16    51182.09   1339.05 o 
  18   0   4     9525.18     9481.60    298.74 o 
  20   0   4     5380.07     5275.18    188.76 o 
  22   0   4     5025.24     4410.31    553.97 o 
  24   0   4    26144.11    26255.51    662.82 o 
   0   1   4    46690.37    47821.72    674.15 o 
   1   1   4     3658.21     3843.48     42.58 o 
   2   1   4    41313.11    41463.30    258.63 o 
   3   1   4     1232.58     1241.70     31.28 o 
   4   1   4     2393.59     2451.34     55.98 o 
   5   1   4     1288.39     1342.90     47.09 o 
   6   1   4    97328.80    95941.71    763.12 o 
   7   1   4     1774.87     1872.88     64.15 o 
   8   1   4    27988.80    28268.26    190.59 o 
   9   1   4     3559.14     3581.85     81.73 o 
  10   1   4    36681.58    36920.21    255.16 o 
  11   1   4      771.86      834.11     49.25 o 
  12   1   4     5760.52     6005.84    110.33 o 
  13   1   4      318.65      265.24     53.94 o 
  14   1   4    78679.10    80673.28   1078.68 o 
  15   1   4     1731.96     1701.81     81.33 o 
  16   1   4    18160.50    18598.90    271.72 o 
  17   1   4      102.85      105.27     61.99 o 
  18   1   4    18517.44    18902.56    203.13 o 
  19   1   4      426.37      367.74     66.69 o 
  20   1   4     9431.21     9446.62    208.60 o 
  21   1   4      716.43      573.78    104.90 o 
  22   1   4    34901.87    35181.54   1085.87 o 
  23   1   4      561.32      567.12    110.96 o 
  24   1   4     4912.08     4674.32    257.53 o 
  25   1   4      378.11      208.37    299.49 o 
   0   2   4   187033.08   190884.41   3399.18 o 
   1   2   4     1462.15     1502.20     43.28 o 
   2   2   4     3964.97     3773.51     58.92 o 
   3   2   4     6362.15     6508.33     74.58 o 
   4   2   4      377.62      395.68     37.07 o 
   5   2   4     3919.76     3950.19     61.46 o 
   6   2   4    16212.06    16215.72    132.32 o 
   7   2   4      483.51      470.67     34.65 o 
   8   2   4   108818.66   109701.11    627.77 o 
   9   2   4     1810.54     1843.38     55.94 o 
  10   2   4     9934.89    10043.02    108.91 o 
  11   2   4     1976.33     2081.57     60.92 o 
  12   2   4     2072.19     2048.57    103.20 o 
  13   2   4       63.12       97.99     41.90 o 
  14   2   4    16526.66    16868.21    168.40 o 
  15   2   4      130.22      134.76     74.35 o 
  16   2   4    53855.76    54770.80    605.35 o 
  17   2   4     1591.28     1511.53    103.33 o 
  18   2   4     9070.98     9208.36    216.59 o 
  19   2   4     1253.84     1120.93    131.24 o 
  20   2   4     3658.50     3631.08    165.74 o 
  21   2   4      750.63      644.66    120.45 o 
  22   2   4     9122.47     9081.62    315.44 o 
  23   2   4      115.80       62.14    116.23 o 
  24   2   4    23745.25    23111.70    449.63 o 
  25   2   4     1717.28     1343.47    373.32 o 
   0   3   4    22242.68    22115.34    209.33 o 
   1   3   4       37.40       75.74     35.82 o 
   2   3   4    55459.68    54842.60    246.66 o 
   3   3   4     6222.01     6120.96     88.82 o 
   4   3   4    10318.27    10534.95    113.57 o 
   5   3   4     4589.31     4639.29     80.65 o 
   6   3   4    78209.09    77584.46    649.82 o 
   7   3   4      905.63      830.51     48.22 o 
   8   3   4    10816.57    10222.89    114.18 o 
   9   3   4     2252.68     2247.35     65.76 o 
  10   3   4    28440.07    28050.38    192.48 o 
  11   3   4    11295.51    11392.83    139.09 o 
  12   3   4     5352.95     5278.80    103.58 o 
  13   3   4     4042.50     4083.65     95.28 o 
  14   3   4    49524.12    50976.61    678.71 o 
  15   3   4      264.22      243.99     53.48 o 
  16   3   4     7493.37     7114.13    160.67 o 
  17   3   4     1681.99     1577.05    112.48 o 
  18   3   4    15138.45    15487.73    281.45 o 
  19   3   4     2380.34     2314.64    144.45 o 
  20   3   4     6509.91     6547.60    200.83 o 
  21   3   4      650.39      561.52    123.19 o 
  22   3   4    27687.42    28496.79    414.02 o 
  23   3   4      618.35      617.85    147.28 o 
  24   3   4     5394.67     5221.53    368.60 o 
  25   3   4     1129.99     1071.26    167.14 o 
  26   3   4     5430.46     5817.39    517.30 o 
  27   3   4      899.58      750.62    372.62 o 
  28   3   4     4650.02     4687.92    507.47 o 
  29   3   4      114.56      430.08    411.35 o 
  30   3   4    11083.91    11823.18    710.41 o 
  31   3   4      832.75     1015.25    431.16 o 
  32   3   4     2497.24     2756.85    526.61 o 
   0   4   4   105077.55   103846.88    992.55 o 
   1   4   4     4560.09     4577.58     89.26 o 
   2   4   4     7323.32     7013.95    106.94 o 
   3   4   4    11693.07    11844.78    134.56 o 
   4   4   4      692.70      676.55     54.77 o 
   5   4   4     6862.35     7077.12    109.66 o 
   6   4   4    11594.00    11456.44    136.34 o 
   7   4   4     1880.60     1775.71     67.94 o 
   8   4   4    75655.16    74770.70    549.27 o 
   9   4   4     3484.43     3523.63     86.05 o 
  10   4   4     8076.53     8267.38    122.05 o 
  11   4   4     3579.48     3592.68     89.84 o 
  12   4   4     2145.80     2125.35     86.49 o 
  13   4   4     4259.20     4160.52    106.84 o 
  14   4   4     5734.52     5662.89    147.50 o 
  15   4   4      561.17      526.62     70.23 o 
  16   4   4    42560.19    43521.72    498.62 o 
  17   4   4     7257.48     7441.83    191.72 o 
  18   4   4     7322.19     7225.35    207.48 o 
  19   4   4     3234.20     3136.10    165.21 o 
  20   4   4     1820.04     1892.27    152.44 o 
  21   4   4      274.62      204.94    129.50 o 
  22   4   4     4843.54     5112.22    272.29 o 
  23   4   4      499.49      516.53    159.80 o 
  24   4   4    15499.43    15742.99    422.30 o 
  25   4   4     3400.28     3064.92    257.19 o 
  26   4   4     6306.87     6671.48    323.70 o 
  27   4   4      655.68      604.00    383.60 o 
  28   4   4     1455.19     1310.69    439.22 o 
  29   4   4      108.04       44.31    375.90 o 
  30   4   4     1939.25     1493.44    483.41 o 
  31   4   4      351.32      115.34    459.99 o 
   0   5   4    14715.26    14291.73    340.02 o 
   1   5   4      764.51      672.04     65.80 o 
   2   5   4    35892.34    35618.97    275.55 o 
   3   5   4    12656.79    12622.54    155.68 o 
   4   5   4     2875.96     2616.96     88.35 o 
   5   5   4     8776.26     8892.65    160.46 o 
   6   5   4    32898.91    33393.82    288.60 o 
   7   5   4      203.96      130.73     61.16 o 
   8   5   4    14336.91    14525.84    174.35 o 
   9   5   4     2140.62     2125.12     84.55 o 
  10   5   4    19632.40    20038.77    203.23 o 
  11   5   4    15691.05    15946.68    195.13 o 
  12   5   4     2204.28     2052.51    103.40 o 
  13   5   4     5688.67     5668.99    134.26 o 
  14   5   4    29255.67    29530.49    323.12 o 
  15   5   4      890.25      760.60    108.91 o 
  16   5   4     7365.14     7147.05    208.36 o 
  17   5   4     3538.80     3405.18    154.44 o 
  18   5   4     7261.62     7209.65    224.65 o 
  19   5   4     5057.60     4885.44    219.84 o 
  20   5   4     3112.31     2917.88    217.07 o 
  21   5   4      900.27      722.54    180.72 o 
  22   5   4    17391.42    17480.15   1140.24 o 
  23   5   4     1276.20     1335.84    234.30 o 
  24   5   4     3449.79     3408.29    279.15 o 
  25   5   4     1509.76     1384.39    244.59 o 
  26   5   4     3777.75     3212.34    283.39 o 
  27   5   4     2399.95     2540.14    279.15 o 
  28   5   4     2716.30     2723.81    501.64 o 
  29   5   4      129.86      158.99    442.21 o 
  30   5   4     6706.96     5993.42    630.22 o 
   0   6   4    31288.40    32151.56    626.27 o 
   1   6   4     4441.96     4404.27    137.71 o 
   2   6   4     6170.08     6011.44    141.21 o 
   3   6   4    11724.34    11930.27    186.07 o 
   4   6   4       29.55       64.77     76.21 o 
   5   6   4     5670.05     5591.12    147.06 o 
   6   6   4     5607.10     5299.52    145.92 o 
   7   6   4     1054.04      953.04     94.93 o 
   8   6   4    40989.01    41741.63    353.58 o 
   9   6   4     6644.19     6929.44    163.21 o 
  10   6   4     4926.19     5011.50    148.28 o 
  11   6   4     6574.07     6769.62    156.18 o 
  12   6   4      806.78      767.05     96.25 o 
  13   6   4     2423.70     2499.99    119.13 o 
  14   6   4     5460.65     5231.53    148.08 o 
  15   6   4      740.07      655.50    132.03 o 
  16   6   4    21891.30    21948.36    385.06 o 
  17   6   4     8575.46     8310.60    270.93 o 
  18   6   4     6648.31     6930.83    553.95 o 
  19   6   4     5059.79     5286.98    312.54 o 
  20   6   4     1019.66     1105.85    234.61 o 
  21   6   4      837.87      846.55    233.08 o 
  22   6   4     1679.21     1489.77    249.80 o 
  23   6   4      477.25      542.60    235.65 o 
  24   6   4     9182.88     9122.23    407.58 o 
  25   6   4     5414.32     5192.85    347.83 o 
  26   6   4     4402.44     3971.28    487.96 o 
  27   6   4     1327.13     1440.85    287.48 o 
  28   6   4      698.55      490.57    264.68 o 
   0   7   4     8334.18     8249.15    322.47 o 
   1   7   4     1326.24     1231.38    164.92 o 
   2   7   4    16925.30    17164.24    308.22 o 
   3   7   4    14639.45    15442.73    297.15 o 
   4   7   4      760.74      653.02    129.28 o 
   5   7   4    10436.70    10714.86    226.21 o 
   6   7   4    13113.34    12978.50    246.48 o 
   7   7   4      470.80      360.55    116.75 o 
   8   7   4     8461.33     8698.44    214.40 o 
   9   7   4     3349.32     3305.26    159.44 o 
  10   7   4     8881.41     9019.03    291.58 o 
  11   7   4    10688.73    10844.41    260.50 o 
  12   7   4      846.86      715.04    130.32 o 
  13   7   4     3654.02     3641.12    303.96 o 
  14   7   4    13125.02    12620.74    707.54 o 
  15   7   4      922.34      982.29    202.01 o 
  16   7   4     4747.64     4946.49    301.89 o 
  17   7   4     2676.26     2805.91    268.68 o 
  18   7   4     3867.98     3933.51    309.23 o 
  19   7   4     5092.21     5152.81    695.01 o 
  20   7   4     1286.00     1559.31    275.59 o 
  21   7   4     1940.71     2139.88    289.96 o 
  22   7   4     8641.69     8047.48    409.73 o 
  23   7   4     2037.10     1914.00    302.21 o 
  24   7   4     2954.49     3175.84    321.80 o 
  25   7   4     2806.66     2779.25    330.99 o 
   0   8   4    18029.79    17957.40    569.79 o 
   1   8   4     2907.56     2785.13    187.99 o 
   2   8   4     3165.93     3164.86    193.99 o 
   3   8   4     8460.17     8459.22    283.44 o 
   4   8   4      389.14      399.16    159.24 o 
   5   8   4     7411.95     7033.24    269.22 o 
   6   8   4     3396.74     3321.19    226.08 o 
   7   8   4     1349.33     1268.16    155.16 o 
   8   8   4    15233.27    15381.42    415.40 o 
   9   8   4     7127.22     6828.92    354.25 o 
  10   8   4     4400.95     4688.76    223.11 o 
  11   8   4     8482.68     8624.77    274.17 o 
  12   8   4       55.83       57.84    146.58 o 
  13   8   4     2313.45     2183.45    285.47 o 
  14   8   4     1881.03     1638.86    270.98 o 
  15   8   4       20.83        0.00    235.49 o 
  16   8   4    10991.78    10987.36    432.34 o 
  17   8   4     6478.92     6899.04    407.21 o 
  18   8   4     4491.43     4855.92    359.54 o 
  19   8   4     3453.77     3221.97    394.53 o 
  20   8   4      171.88      396.28    264.41 o 
  21   8   4      881.98      996.26    286.46 o 
  22   8   4     1430.57     1313.99    293.91 o 
   0   9   4     6364.89     6405.02    451.47 o 
   1   9   4      505.76      482.59    220.39 o 
   2   9   4     7071.68     7265.25    335.57 o 
   3   9   4    10438.43    10146.45    373.31 o 
   4   9   4       37.81      120.57    200.14 o 
   5   9   4     8223.07     8662.04    359.56 o 
   6   9   4     6256.23     6153.79    317.19 o 
   7   9   4      673.89      649.71    213.90 o 
   8   9   4     4535.99     4640.29    292.66 o 
   9   9   4     1693.29     1527.74    244.11 o 
  10   9   4     4631.60     4713.26    301.84 o 
  11   9   4     7412.96     6950.59    512.47 o 
  12   9   4      376.97      249.59    244.72 o 
  13   9   4     4037.93     4097.14    335.98 o 
  14   9   4     3860.65     3337.42    317.60 o 
  15   9   4     1042.83     1083.60    288.27 o 
  16   9   4     3026.64     3034.17    332.11 o 
  17   9   4     2309.49     2256.25    304.57 o 
  18   9   4     2706.83     2707.64    335.59 o 
   0  10   4     7212.58     7508.73    529.89 o 
   1  10   4     2643.86     2697.24    288.35 o 
   2  10   4     2570.13     2536.14    294.35 o 
   3  10   4     4369.84     4517.41    317.78 o 
   4  10   4       51.48      251.07    230.03 o 
   5  10   4     3186.80     3222.46    402.25 o 
   6  10   4     2494.14     2607.74    283.86 o 
   7  10   4      772.42      744.74    253.41 o 
   8  10   4     5248.94     5093.98    336.52 o 
   9  10   4     5531.43     6139.19    349.09 o 
  10  10   4     2283.30     2312.28    464.14 o 
  11  10   4     4320.42     4162.23    497.34 o 
  12  10   4      160.72       58.36    407.84 o 
  13  10   4     2059.95     2137.57    494.76 o 
   2   0   5    63112.18    62315.93    305.25 o 
   4   0   5    55638.63    54632.92    636.58 o 
   6   0   5    42548.87    42837.88    775.04 o 
   8   0   5     5259.43     5343.15    104.23 o 
  10   0   5    72301.86    73180.86   1012.12 o 
  12   0   5    26521.05    26373.45    307.92 o 
  14   0   5    23769.24    23933.80    300.80 o 
  16   0   5     8284.82     8694.40    371.87 o 
  18   0   5    37238.36    37067.46    562.03 o 
  20   0   5    13365.54    13895.99    359.23 o 
  22   0   5     5973.01     6384.38    897.53 o 
   1   1   5      160.85      146.48     24.57 o 
   2   1   5    52396.83    53671.29    305.58 o 
   3   1   5      203.19      189.80     22.51 o 
   4   1   5   145254.88   143076.89    855.21 o 
   5   1   5      117.61       84.71     38.04 o 
   6   1   5    12817.51    12718.37    122.36 o 
   7   1   5      183.85      233.37     44.31 o 
   8   1   5     6485.47     6398.64     92.35 o 
   9   1   5     1448.86     1493.50     49.57 o 
  10   1   5    21493.14    21645.32    144.00 o 
  11   1   5      239.54      236.88     39.03 o 
  12   1   5    71957.95    73086.80    503.33 o 
  13   1   5     1243.86     1149.48     57.73 o 
  14   1   5    11436.27    11631.03    169.68 o 
  15   1   5     2193.18     2152.46     87.10 o 
  16   1   5     5040.47     5150.52    156.40 o 
  17   1   5       17.69       51.53     63.33 o 
  18   1   5    18462.22    18709.17    305.46 o 
  19   1   5      238.67      175.40     71.67 o 
  20   1   5    43499.29    44471.44    505.86 o 
  21   1   5     1237.51     1087.96    114.17 o 
  22   1   5     8519.70     8661.45    209.82 o 
  23   1   5      247.14      123.57    122.94 o 
  24   1   5     4995.07     4413.55    379.54 o 
   1   2   5     1476.00     1447.49     38.52 o 
   2   2   5    59841.84    58900.59    271.12 o 
   3   2   5      370.04      351.30     34.18 o 
   4   2   5    34402.64    32724.26    210.18 o 
   5   2   5     1432.10     1374.63     44.05 o 
   6   2   5    59008.73    58903.19    385.49 o 
   7   2   5     2920.43     2904.44     57.71 o 
   8   2   5     3933.04     3982.15     64.14 o 
   9   2   5     3210.90     3345.10     62.91 o 
  10   2   5    62164.77    62875.45    379.21 o 
  11   2   5      656.26      598.51     50.01 o 
  12   2   5    34278.79    34277.96    228.42 o 
  13   2   5     1404.80     1359.82     61.28 o 
  14   2   5    18916.33    18894.85    241.59 o 
  15   2   5     2925.82     2829.84     76.56 o 
  16   2   5     7518.45     7686.55    127.81 o 
  17   2   5      415.54      388.30     84.95 o 
  18   2   5    32984.13    35192.90    391.61 o 
  19   2   5      600.93      461.23    107.93 o 
  20   2   5    12066.46    12111.44    253.69 o 
  21   2   5     1193.68     1123.31    124.83 o 
  22   2   5     7777.34     7610.10    215.49 o 
  23   2   5     1052.76      757.11    171.06 o 
  24   2   5     5749.19     5667.55    261.42 o 
  30   2   5     4184.79     3586.11    521.85 o 
  31   2   5      397.78      420.23    403.15 o 
  32   2   5     3428.62     3427.07    536.14 o 
   1   3   5     5804.48     5978.51     85.83 o 
   2   3   5    16815.75    16329.25    210.60 o 
   3   3   5     2999.99     3073.08     70.99 o 
   4   3   5   102696.42    99814.40    379.70 o 
   5   3   5     4937.88     5033.08     86.51 o 
   6   3   5    20513.23    20134.14    237.35 o 
   7   3   5     3393.11     3514.16     82.56 o 
   8   3   5     1268.53     1285.43     55.82 o 
   9   3   5     7359.32     7621.50    104.73 o 
  10   3   5    29312.70    29529.35    380.61 o 
  11   3   5      304.41      275.58     49.50 o 
  12   3   5    79802.78    81695.84    656.74 o 
  13   3   5     3664.60     3723.12     94.91 o 
  14   3   5    10695.90    10824.21    167.16 o 
  15   3   5     3444.34     3505.80    104.38 o 
  16   3   5     4655.88     4682.33    113.00 o 
  17   3   5      549.76      583.83     97.11 o 
  18   3   5    12516.52    12535.18    240.37 o 
  19   3   5      358.81      332.95    104.68 o 
  20   3   5    31710.35    32222.08    352.77 o 
  21   3   5     2260.20     2109.63    167.60 o 
  22   3   5     8177.64     8120.04    382.33 o 
  23   3   5     1682.79     1550.84    179.55 o 
  24   3   5     3568.26     3660.05    346.22 o 
  25   3   5      157.65      139.28    172.99 o 
  26   3   5     7291.04     7633.39    556.54 o 
  27   3   5      410.79      364.13    349.75 o 
  28   3   5     8921.43     9334.09    614.65 o 
  29   3   5     1596.45     2140.40    468.83 o 
  30   3   5     5670.12     6035.22    578.38 o 
  31   3   5      495.59      841.07    445.85 o 
  32   3   5     2089.09     2261.58    552.38 o 
   1   4   5    14842.69    14689.51    143.42 o 
   2   4   5    37441.71    37632.64    297.45 o 
   3   4   5      528.10      556.03     56.31 o 
   4   4   5    37029.11    36615.18    244.17 o 
   5   4   5     6126.89     5985.17    106.73 o 
   6   4   5    32700.27    33036.54    229.40 o 
   7   4   5     8232.71     8144.59    174.89 o 
   8   4   5     1843.95     1831.04     90.21 o 
   9   4   5     6439.71     6591.77    111.69 o 
  10   4   5    39918.63    41045.63    279.29 o 
  11   4   5      366.12      330.89     59.13 o 
  12   4   5    20318.75    20608.31    293.99 o 
  13   4   5     1491.85     1448.35     78.97 o 
  14   4   5    15253.17    15255.66    181.54 o 
  15   4   5     7818.42     7709.13    137.29 o 
  16   4   5     3619.63     3425.87    125.20 o 
  17   4   5     2455.40     2376.09    120.75 o 
  18   4   5    26538.68    27370.11    359.90 o 
  19   4   5     1102.01     1063.83    133.03 o 
  20   4   5     7463.55     6984.18    254.49 o 
  21   4   5     2553.37     2947.81    204.18 o 
  22   4   5     7106.72     6699.40    267.18 o 
  23   4   5     3020.34     2751.49    216.08 o 
  24   4   5     3751.44     3701.71    268.16 o 
  25   4   5      228.56      225.66    201.51 o 
  26   4   5    11151.26    11007.15    693.26 o 
  27   4   5     1138.51     1002.05    425.57 o 
  28   4   5     3689.68     4001.15    504.66 o 
  29   4   5     1542.29     1748.32    440.01 o 
  30   4   5     2923.24     2846.51    514.93 o 
  31   4   5      709.02      770.17    480.26 o 
   1   5   5     9976.63    10036.07    143.68 o 
   2   5   5    13971.39    13763.95    175.36 o 
   3   5   5     5065.47     5186.37    111.66 o 
   4   5   5    60700.49    60252.55    421.17 o 
   5   5   5     5943.20     6207.42    120.47 o 
   6   5   5     9670.36     9665.83    145.56 o 
   7   5   5    13419.99    13837.26    173.10 o 
   8   5   5     1677.26     1579.88     85.81 o 
   9   5   5     8055.34     8249.03    147.57 o 
  10   5   5     8981.50     8853.25    157.81 o 
  11   5   5      112.39      112.92     71.89 o 
  12   5   5    36824.19    37403.27    368.56 o 
  13   5   5     6249.15     6256.18    142.72 o 
  14   5   5     6215.45     6589.97    148.18 o 
  15   5   5     5792.03     5665.23    140.77 o 
  16   5   5      874.57      813.73    133.81 o 
  17   5   5     1404.27     1340.54    145.96 o 
  18   5   5     8281.66     7891.60    282.37 o 
  19   5   5      256.26      204.99    159.40 o 
  20   5   5    16454.68    16061.00    379.86 o 
  21   5   5     4961.31     4476.04    256.33 o 
  22   5   5     5836.68     5654.71    317.50 o 
  23   5   5     3302.34     3557.00    301.56 o 
  24   5   5     1536.57     1634.91    253.40 o 
  25   5   5      301.75      382.20    222.27 o 
  26   5   5     2888.94     2479.52    308.92 o 
  27   5   5      429.62      375.85    235.12 o 
  28   5   5     8341.67     9181.38    665.56 o 
  29   5   5     3295.50     3292.37    540.05 o 
   1   6   5    13359.81    13184.49    215.46 o 
   2   6   5    21465.66    21180.45    242.63 o 
   3   6   5      788.65      803.39     89.58 o 
   4   6   5    12407.86    12731.00    207.40 o 
   5   6   5     4084.95     3817.24    131.71 o 
   6   6   5    10466.59    10506.34    192.56 o 
   7   6   5    11686.48    11651.20    210.03 o 
   8   6   5     1068.34     1053.22    103.73 o 
   9   6   5     8111.24     8121.24    176.48 o 
  10   6   5    16100.99    16479.18    239.46 o 
  11   6   5      382.64      369.79    100.51 o 
  12   6   5     7090.95     6899.59    172.80 o 
  13   6   5     3845.96     3704.69    159.76 o 
  14   6   5     8473.80     8757.23    326.51 o 
  15   6   5     8612.99     8599.53    348.49 o 
  16   6   5     1822.19     1786.59    196.50 o 
  17   6   5     2720.33     2655.55    215.69 o 
  18   6   5    14830.86    14828.65    444.06 o 
  19   6   5     1122.63     1345.21    242.45 o 
  20   6   5     5220.69     4959.61    321.56 o 
  21   6   5     3179.62     2871.34    283.91 o 
  22   6   5     5286.22     5261.94    336.18 o 
  23   6   5     4198.12     4058.03    446.39 o 
  24   6   5     1450.98     1376.30    277.31 o 
  25   6   5      328.84      275.26    252.92 o 
  26   6   5     7002.77     6460.77    387.40 o 
  27   6   5     1337.84     1493.29    287.14 o 
   1   7   5     8172.47     8325.67    233.79 o 
   2   7   5     4525.49     4592.23    190.86 o 
   3   7   5     1920.13     1789.04    151.98 o 
   4   7   5    26017.47    26058.91    336.65 o 
   5   7   5     4428.08     4331.38    165.94 o 
   6   7   5     2985.37     2911.94    152.45 o 
   7   7   5     7037.33     7443.49    203.86 o 
   8   7   5      345.83      398.08    124.50 o 
   9   7   5     7115.48     7237.71    206.10 o 
  10   7   5     4978.95     5040.75    195.55 o 
  11   7   5     1031.71     1115.47    144.03 o 
  12   7   5    18708.78    18521.08    565.05 o 
  13   7   5     8533.83     8596.66    337.66 o 
  14   7   5     4462.75     4581.48    305.45 o 
  15   7   5     7718.35     8288.97    475.59 o 
  16   7   5      346.76      267.73    216.61 o 
  17   7   5     2075.59     2109.48    274.30 o 
  18   7   5     5607.79     5506.00    349.39 o 
  19   7   5      946.18      754.84    264.70 o 
  20   7   5     8408.90     8401.47    407.83 o 
  21   7   5     5472.52     5811.59    367.37 o 
  22   7   5     3600.08     3633.66    339.61 o 
  23   7   5     3196.10     3244.03    532.38 o 
  24   7   5     1009.38      966.15    295.88 o 
  25   7   5      101.41      217.77    280.60 o 
   1   8   5     8976.58     9074.91    271.95 o 
   2   8   5    10082.90    10122.25    323.21 o 
   3   8   5      347.03      304.00    166.17 o 
   4   8   5     8361.51     8714.66    334.52 o 
   5   8   5     1275.15     1066.51    178.68 o 
   6   8   5     6741.74     6508.45    279.31 o 
   7   8   5    11100.04    10836.87    441.10 o 
   8   8   5       93.81       61.87    149.03 o 
   9   8   5     5458.24     5308.92    426.57 o 
  10   8   5     7314.70     7355.19    292.95 o 
  11   8   5      516.79      552.79    168.34 o 
  12   8   5     5593.85     5612.79    248.22 o 
  13   8   5     3606.77     3703.08    298.26 o 
  14   8   5     4357.41     4591.92    459.97 o 
  15   8   5     7101.52     7612.36    386.69 o 
  16   8   5      916.51      945.00    270.07 o 
  17   8   5     2506.71     2934.65    299.02 o 
  18   8   5     5866.23     5947.33    373.42 o 
  19   8   5     1412.22     1463.47    305.02 o 
  20   8   5     3039.43     3279.09    343.19 o 
  21   8   5     3030.11     2980.96    344.09 o 
  22   8   5     3455.97     3598.90    374.96 o 
   1   9   5     7075.32     6897.83    335.64 o 
   2   9   5     2365.73     2597.83    308.53 o 
   3   9   5     1800.46     1922.10    339.51 o 
   4   9   5    10434.82    11034.99    398.63 o 
   5   9   5     4800.11     5076.52    308.12 o 
   6   9   5     5108.96     5091.18    298.52 o 
   7   9   5     7944.21     7817.97    345.50 o 
   8   9   5      184.73      318.21    200.35 o 
   9   9   5     2527.13     2486.66    247.67 o 
  10   9   5     3631.76     3527.39    282.16 o 
  11   9   5      467.41      451.96    271.26 o 
  12   9   5    10278.01    10201.66    439.10 o 
  13   9   5     5561.77     5046.48    362.69 o 
  14   9   5     3012.15     2909.61    340.66 o 
  15   9   5     3953.75     4091.87    350.23 o 
  16   9   5      117.21      114.19    288.57 o 
  17   9   5     1121.75     1486.93    319.73 o 
  18   9   5     1506.15     1571.76    303.53 o 
   1  10   5     6730.01     6949.86    375.91 o 
   2  10   5     2710.94     2767.58    295.49 o 
   3  10   5      574.26      515.31    255.08 o 
   4  10   5     5203.10     5762.30    350.46 o 
   5  10   5     1452.54     1580.89    275.16 o 
   6  10   5     3255.28     3302.60    308.46 o 
   7  10   5     6877.91     7182.90    439.29 o 
   8  10   5      175.43      106.82    228.76 o 
   9  10   5     3160.23     3474.36    463.35 o 
  10  10   5     3131.61     2928.45    438.81 o 
  11  10   5      396.63      402.45    412.18 o 
  12  10   5     4028.68     4755.03    561.94 o 
   0   0   6   110798.11   109245.88    545.49 o 
   2   0   6    30425.23    30571.83    266.42 o 
   4   0   6     2420.70     2407.20     64.93 o 
   6   0   6    41113.98    40716.41    545.68 o 
   8   0   6   161219.86   164703.11   2929.04 o 
  10   0   6    20748.51    20446.65    581.15 o 
  12   0   6     6263.64     6129.12    170.29 o 
  14   0   6    37417.68    37298.45    551.93 o 
  16   0   6    67467.27    69467.01    809.30 o 
  18   0   6    11391.61    11627.99    261.62 o 
  20   0   6     7258.48     7565.30    223.14 o 
  22   0   6    14161.13    14065.49    383.15 o 
   0   1   6   127232.70   129585.09    786.87 o 
   1   1   6       71.56       87.97     28.03 o 
   2   1   6    61437.32    60875.00    350.99 o 
   3   1   6     2988.32     3017.57     49.52 o 
   4   1   6     2055.41     2131.25     57.82 o 
   5   1   6     3879.21     3945.96     74.40 o 
   6   1   6    57604.01    57201.26    250.82 o 
   7   1   6      487.64      468.05     49.48 o 
   8   1   6    51908.21    49769.66    554.47 o 
   9   1   6     1836.08     1788.14     70.83 o 
  10   1   6    34953.18    35617.42    253.54 o 
  11   1   6      274.46      216.94     49.08 o 
  12   1   6     4304.62     4249.84    100.79 o 
  13   1   6      371.05      361.12     40.96 o 
  14   1   6    40578.64    41059.92    318.42 o 
  15   1   6      319.19      242.68     55.48 o 
  16   1   6    21158.13    20831.07    236.33 o 
  17   1   6      866.96      775.63     76.88 o 
  18   1   6    12840.39    13474.66    219.24 o 
  19   1   6      806.69      736.36     86.26 o 
  20   1   6     6964.72     6785.61    167.52 o 
  21   1   6       33.14       23.73     88.71 o 
  22   1   6    26430.73    26057.36    773.22 o 
  23   1   6       55.81       25.58    174.87 o 
   0   2   6   115964.43   116247.38    843.76 o 
   1   2   6     6143.85     6380.19     70.60 o 
   2   2   6    12925.73    12666.20    131.33 o 
   3   2   6     4418.98     4430.32     65.33 o 
   4   2   6      609.46      588.57     35.63 o 
   5   2   6     2076.59     2025.93     51.07 o 
   6   2   6    42826.83    43029.54    233.58 o 
   7   2   6     1088.33     1092.17     41.07 o 
   8   2   6   102485.34   100859.28    546.03 o 
   9   2   6     2263.03     2132.62     57.71 o 
  10   2   6    12175.22    12041.80    117.33 o 
  11   2   6     3231.97     3113.81     79.20 o 
  12   2   6     6311.80     6402.01     83.29 o 
  13   2   6     2084.25     2086.23     62.54 o 
  14   2   6    33021.02    33976.90    218.55 o 
  15   2   6     1277.33     1204.80     65.82 o 
  16   2   6    47979.38    49137.49    390.40 o 
  17   2   6     2151.07     2105.43     89.22 o 
  18   2   6     8917.79     9108.47    156.89 o 
  19   2   6     1270.71     1135.68    106.94 o 
  20   2   6     5659.31     5865.95    166.73 o 
  21   2   6      355.30      335.96    123.37 o 
  22   2   6    13162.98    13145.92    357.02 o 
  23   2   6      142.13      197.95    159.46 o 
  24   2   6    19099.38    19843.74    699.23 o 
  25   2   6      740.86      793.10    375.17 o 
  26   2   6     5698.70     5468.27    505.29 o 
  27   2   6      413.55      150.64    337.11 o 
  28   2   6     5788.07     6691.48    561.06 o 
  29   2   6       19.07        0.00    420.79 o 
  30   2   6     5508.86     6179.15    573.18 o 
  31   2   6      188.67      151.04    445.54 o 
  32   2   6     4772.94     5247.32    592.21 o 
   0   3   6    47517.78    46226.58    363.34 o 
   1   3   6      613.50      679.76     33.31 o 
   2   3   6    44989.65    44929.93    191.44 o 
   3   3   6     9516.68     9406.15    116.80 o 
   4   3   6      932.49      931.18     53.05 o 
   5   3   6     9002.72     9163.51    115.93 o 
   6   3   6    42962.02    42866.36    297.01 o 
   7   3   6     1332.61     1262.99     60.65 o 
   8   3   6    42929.55    43742.30    278.05 o 
   9   3   6     1247.16     1260.26     61.96 o 
  10   3   6    11382.23    11725.39    171.75 o 
  11   3   6     6647.71     6700.80    117.35 o 
  12   3   6     3599.29     3720.89     85.28 o 
  13   3   6     1235.88     1178.75     65.83 o 
  14   3   6    24686.30    25979.12    316.54 o 
  15   3   6      685.23      612.46     64.06 o 
  16   3   6    21658.84    21835.64    266.18 o 
  17   3   6     2388.90     2276.19     98.62 o 
  18   3   6     9811.50     9822.68    196.43 o 
  19   3   6     3172.78     2913.17    137.74 o 
  20   3   6     5564.13     5452.45    195.87 o 
  21   3   6      436.18      331.98    148.90 o 
  22   3   6    20342.24    20709.13    389.38 o 
  23   3   6      568.59      622.16    194.85 o 
  24   3   6     7418.46     6949.79    539.86 o 
  25   3   6     1863.30     1812.22    233.87 o 
  26   3   6     4710.73     4378.96    278.77 o 
  27   3   6      985.17      854.41    408.68 o 
  28   3   6     2947.57     3604.40    498.92 o 
  29   3   6       70.37        0.00    438.15 o 
  30   3   6     8690.31     9714.22    655.29 o 
  31   3   6      481.04      813.36    477.25 o 
   0   4   6    71416.44    71740.98    910.95 o 
   1   4   6     1019.59     1031.82     61.24 o 
   2   4   6    19064.94    18626.46    176.65 o 
   3   4   6     8831.74     8855.21    135.18 o 
   4   4   6      479.13      523.15     57.34 o 
   5   4   6     5438.78     5584.48    107.45 o 
   6   4   6    21328.71    21366.60    192.12 o 
   7   4   6      599.33      579.74     61.39 o 
   8   4   6    54952.01    54838.22    307.74 o 
   9   4   6     7393.69     7544.77    167.72 o 
  10   4   6    12068.20    12324.88    156.06 o 
  11   4   6     9725.73     9675.68    188.82 o 
  12   4   6     4914.99     4965.55    125.16 o 
  13   4   6     3999.16     3924.26    105.12 o 
  14   4   6    14432.89    14369.12    190.28 o 
  15   4   6      160.71      158.21     68.10 o 
  16   4   6    31582.39    31436.98    461.15 o 
  17   4   6     3120.21     3290.57    148.63 o 
  18   4   6     7531.67     8111.44    247.69 o 
  19   4   6     5431.50     5075.86    235.64 o 
  20   4   6     3499.67     3653.07    235.63 o 
  21   4   6      584.23      619.78    167.04 o 
  22   4   6     8788.65     8854.54    421.26 o 
  23   4   6      544.63      703.20    212.35 o 
  24   4   6    14986.13    15448.35    479.30 o 
  25   4   6     2823.57     2999.29    274.67 o 
  26   4   6     4863.88     4671.87    308.93 o 
  27   4   6     1047.62     1018.74    415.53 o 
  28   4   6     3713.16     3625.55    517.32 o 
  29   4   6       41.20      133.67    406.35 o 
  30   4   6     3226.16     2610.34    505.42 o 
   0   5   6    32394.08    31731.30    331.98 o 
   1   5   6     5106.76     4888.19    113.57 o 
   2   5   6    15548.57    15434.93    179.87 o 
   3   5   6     7822.32     7832.83    135.52 o 
   4   5   6      590.64      516.37     69.18 o 
   5   5   6     9251.24     9452.90    147.76 o 
   6   5   6    22481.28    22707.10    226.65 o 
   7   5   6      318.71      287.20     70.67 o 
   8   5   6    25867.42    25364.29    243.12 o 
   9   5   6     2542.90     2494.92    102.44 o 
  10   5   6    18517.11    18650.50    253.05 o 
  11   5   6     9124.76     9081.47    166.15 o 
  12   5   6     1646.02     1560.93    102.38 o 
  13   5   6     3479.28     3452.96    125.74 o 
  14   5   6    23306.93    23728.75    281.86 o 
  15   5   6     1561.20     1455.59    117.97 o 
  16   5   6    11486.66    11297.39    393.36 o 
  17   5   6     6287.33     6041.68    255.41 o 
  18   5   6     6985.58     6576.92    268.00 o 
  19   5   6     4152.58     3760.00    282.77 o 
  20   5   6     2577.35     2451.39    279.97 o 
  21   5   6     1023.96     1197.59    240.07 o 
  22   5   6     9853.51    10214.67    395.26 o 
  23   5   6     1414.39     1558.73    265.09 o 
  24   5   6     5261.50     5303.22    415.36 o 
  25   5   6     2796.04     2903.31    296.76 o 
  26   5   6     3155.80     3199.98    303.61 o 
  27   5   6     2103.23     1921.43    280.40 o 
  28   5   6     1977.44     2750.55    518.70 o 
  29   5   6       49.98       78.93    451.87 o 
   0   6   6    50024.79    48931.72    567.10 o 
   1   6   6     3335.44     3445.10    135.98 o 
   2   6   6    11483.64    11387.79    190.14 o 
   3   6   6    11692.87    11413.97    204.97 o 
   4   6   6      132.60       80.29     89.30 o 
   5   6   6     7097.33     7342.58    179.62 o 
   6   6   6     6809.16     6673.72    166.15 o 
   7   6   6      788.74      783.01    103.99 o 
   8   6   6    34994.08    35164.20    341.38 o 
   9   6   6     7602.89     7827.45    205.45 o 
  10   6   6     5134.51     5405.10    158.91 o 
  11   6   6     9296.30     9094.40    284.88 o 
  12   6   6      266.51      295.08    112.52 o 
  13   6   6     3182.52     3196.53    157.02 o 
  14   6   6     7727.36     7732.44    238.93 o 
  15   6   6      565.89      447.82    205.66 o 
  16   6   6    20533.22    20757.67    514.34 o 
  17   6   6     5479.68     5504.09    328.57 o 
  18   6   6     4860.79     5023.06    504.29 o 
  19   6   6     5819.61     6245.62    391.25 o 
  20   6   6     1881.54     2036.24    273.93 o 
  21   6   6      573.03      720.52    248.50 o 
  22   6   6     5834.77     5211.79    351.55 o 
  23   6   6      593.54      608.88    239.56 o 
  24   6   6     7704.37     8322.97    404.70 o 
  25   6   6     4394.37     4453.96    356.38 o 
  26   6   6     3983.33     4260.84    353.17 o 
  27   6   6     1956.43     1874.15    315.33 o 
   0   7   6     8147.41     8266.12    333.88 o 
   1   7   6      697.67      620.02    129.78 o 
   2   7   6    10805.05    10542.18    334.17 o 
   3   7   6    13402.87    13555.04    291.50 o 
   4   7   6       79.71      159.02    116.19 o 
   5   7   6    10097.86    10409.46    262.30 o 
   6   7   6    11871.26    11990.29    248.94 o 
   7   7   6      948.95      928.36    132.77 o 
   8   7   6    12309.82    12425.98    267.39 o 
   9   7   6     4863.11     5058.87    201.30 o 
  10   7   6    10226.28    10533.07    277.01 o 
  11   7   6    10022.32    10222.83    496.44 o 
  12   7   6      781.59      755.10    149.27 o 
  13   7   6     2939.30     2679.20    190.34 o 
  14   7   6     9703.11     9455.70    386.82 o 
  15   7   6      497.79      435.45    245.00 o 
  16   7   6     8333.21     8754.91    419.62 o 
  17   7   6     4356.44     4294.91    501.15 o 
  18   7   6     5113.03     5379.12    357.57 o 
  19   7   6     6614.55     6800.67    379.61 o 
  20   7   6      511.30      384.94    253.15 o 
  21   7   6      627.02      554.51    280.94 o 
  22   7   6     3538.00     3686.45    518.12 o 
  23   7   6      972.69      827.07    282.37 o 
  24   7   6     3168.85     3277.98    353.92 o 
   0   8   6    21636.33    20324.22    544.08 o 
   1   8   6     6933.91     7443.78    399.59 o 
   2   8   6     4844.35     4754.40    420.53 o 
   3   8   6    10561.87    10143.77    459.42 o 
   4   8   6       62.39       62.19    168.44 o 
   5   8   6     7695.35     7241.03    348.56 o 
   6   8   6     4503.28     4707.75    275.18 o 
   7   8   6      805.19      839.80    173.33 o 
   8   8   6    12873.29    12740.91    488.47 o 
   9   8   6     4722.17     4910.75    241.43 o 
  10   8   6     3164.76     3234.50    213.88 o 
  11   8   6     6738.60     6679.80    265.87 o 
  12   8   6      186.80      282.69    173.08 o 
  13   8   6     3374.52     3538.86    337.05 o 
  14   8   6     2711.22     2353.25    292.81 o 
  15   8   6      408.60      333.64    267.22 o 
  16   8   6     8840.83     8823.51    422.51 o 
  17   8   6     6382.51     7266.09    404.92 o 
  18   8   6     2587.33     2367.48    331.30 o 
  19   8   6     4097.52     3662.52    356.90 o 
  20   8   6      493.97      725.54    280.45 o 
  21   8   6      673.64      683.96    293.07 o 
   0   9   6     7128.72     7150.83    493.37 o 
   1   9   6     1305.03     1289.44    310.88 o 
   2   9   6     3537.23     3344.53    281.47 o 
   3   9   6     7763.42     8134.23    369.04 o 
   4   9   6        2.21       71.73    227.86 o 
   5   9   6     5799.37     5863.73    324.72 o 
   6   9   6     4546.77     4318.79    291.49 o 
   7   9   6      422.38      493.68    228.51 o 
   8   9   6     5982.64     6467.00    338.42 o 
   9   9   6     4059.11     3842.67    297.03 o 
  10   9   6     2652.83     2415.11    260.75 o 
  11   9   6     8312.98     9137.94    423.80 o 
  12   9   6      317.61      169.58    283.25 o 
  13   9   6     3770.77     3879.17    365.97 o 
  14   9   6     3134.95     2789.52    324.61 o 
  15   9   6      827.99      821.72    301.35 o 
  16   9   6     4976.47     5315.53    391.32 o 
  17   9   6     2664.97     2961.86    364.14 o 
   0  10   6     6243.24     6776.88    521.36 o 
   1  10   6     1903.81     1789.80    289.12 o 
   2  10   6     2852.28     2707.52    307.31 o 
   3  10   6     5950.42     5722.49    353.00 o 
   4  10   6       56.44      119.27    221.15 o 
   5  10   6     4452.84     4295.38    339.11 o 
   6  10   6     2107.31     1940.43    299.67 o 
   7  10   6     1323.63     1240.55    263.60 o 
   8  10   6     5095.99     5220.27    364.65 o 
   9  10   6     3335.34     3187.33    534.04 o 
  10  10   6     2658.95     2629.70    500.03 o 
   2   0   7    33381.09    33090.50    257.56 o 
   4   0   7   127136.88   127553.84   2008.60 o 
   6   0   7    24788.19    24724.03    284.10 o 
   8   0   7     3532.30     3819.77    193.01 o 
  10   0   7    67929.77    69095.18    717.41 o 
  12   0   7    54395.34    55014.05    599.70 o 
  14   0   7     9910.15     9509.91    193.83 o 
  16   0   7     4638.75     4775.73    149.90 o 
  18   0   7    29133.23    29104.15    541.78 o 
  20   0   7    17049.66    16207.30    438.98 o 
  22   0   7    10891.05    10687.06    400.11 o 
   1   1   7     2866.66     2816.69     52.07 o 
   2   1   7    30865.15    30250.53    163.23 o 
   3   1   7     1023.83     1025.67     38.01 o 
   4   1   7   123006.95   120729.83    873.15 o 
   5   1   7        8.87       52.17     42.07 o 
   6   1   7    26882.90    25977.37    177.30 o 
   7   1   7     3432.12     3497.98     76.09 o 
   8   1   7     5251.23     5525.69     92.27 o 
   9   1   7      544.20      496.24     56.46 o 
  10   1   7    41354.52    41571.70    432.18 o 
  11   1   7      519.40      554.20     66.82 o 
  12   1   7    60173.30    60904.71    594.18 o 
  13   1   7      306.02      254.72     58.91 o 
  14   1   7    12398.72    12517.91    161.71 o 
  15   1   7      844.69      676.57     69.04 o 
  16   1   7     5360.67     5301.08    100.27 o 
  17   1   7       34.52       29.38     46.85 o 
  18   1   7    24267.75    24922.46    222.62 o 
  19   1   7       25.85       36.18     58.91 o 
  20   1   7    27748.79    27618.38    329.17 o 
  21   1   7      241.20      148.36    169.42 o 
  22   1   7     9284.60     8823.28    410.33 o 
  23   1   7      343.85      241.96    203.19 o 
  28   1   7     9922.68    10712.27    647.90 o 
  29   1   7      207.04      464.62    417.93 o 
  30   1   7     4080.29     4041.73    516.36 o 
  31   1   7      124.63      258.51    454.79 o 
  32   1   7     4231.15     4660.25    564.65 o 
   1   2   7     1538.61     1465.06     46.61 o 
   2   2   7    38733.96    38982.75    175.85 o 
   3   2   7     1802.81     1815.99     50.52 o 
   4   2   7    65217.13    64996.43    448.70 o 
   5   2   7     1082.51     1026.64     39.96 o 
   6   2   7    41755.32    41453.98    243.34 o 
   7   2   7     7152.21     7047.32    125.25 o 
   8   2   7     2053.70     2099.12     85.07 o 
   9   2   7     1556.59     1473.38     78.37 o 
  10   2   7    39627.46    39625.77    302.52 o 
  11   2   7      422.83      323.04     65.01 o 
  12   2   7    40740.66    40117.06    389.59 o 
  13   2   7     3108.95     3030.75     93.28 o 
  14   2   7    14796.16    15200.18    262.97 o 
  15   2   7      817.48      759.41     74.38 o 
  16   2   7     5572.38     5581.18     77.78 o 
  17   2   7     1452.91     1399.37     51.45 o 
  18   2   7    29730.41    29971.96    410.03 o 
  19   2   7      253.79      227.24     93.99 o 
  20   2   7    17163.55    17525.66    313.63 o 
  21   2   7     1397.42     1349.72    188.43 o 
  22   2   7     7488.83     7693.41    344.11 o 
  23   2   7     1093.13     1034.72    200.06 o 
  24   2   7     5539.68     5973.89    381.32 o 
  25   2   7       63.80       54.31    369.49 o 
  26   2   7     9257.78     9732.98    619.36 o 
  27   2   7      285.10      252.60    378.88 o 
  28   2   7     6418.88     6490.79    563.97 o 
  29   2   7      449.39      520.59    386.95 o 
  30   2   7     3689.24     3831.10    553.15 o 
  31   2   7      130.67      139.79    443.36 o 
   1   3   7     6320.84     6344.65     77.43 o 
   2   3   7    27145.62    27271.53    158.89 o 
   3   3   7     2197.24     2224.78     61.12 o 
   4   3   7    92595.78    91702.66    745.37 o 
   5   3   7     1726.56     1794.45     66.37 o 
   6   3   7     7058.85     6831.28    105.40 o 
   7   3   7     7995.88     8074.37    111.17 o 
   8   3   7     1486.86     1375.84     58.32 o 
   9   3   7     3446.14     3463.59     77.79 o 
  10   3   7    24951.10    25372.58    249.88 o 
  11   3   7      229.57      188.61     43.79 o 
  12   3   7    53578.62    54406.87    457.57 o 
  13   3   7     3687.69     3665.32     99.25 o 
  14   3   7     6664.54     7105.10    133.76 o 
  15   3   7     3037.31     2834.35     77.92 o 
  16   3   7     7224.74     7478.10    115.51 o 
  17   3   7     1616.03     1506.43    104.01 o 
  18   3   7    15124.28    15039.92    274.02 o 
  19   3   7      366.90      315.12    135.01 o 
  20   3   7    21596.54    22291.12    391.98 o 
  21   3   7     2197.90     2261.66    352.52 o 
  22   3   7     6729.64     7111.90    318.23 o 
  23   3   7     1548.70     1477.07    222.92 o 
  24   3   7     4303.09     4263.68    283.20 o 
  25   3   7       99.76      235.70    221.46 o 
  26   3   7     8359.79     8731.42    613.16 o 
  27   3   7      519.27      433.11    411.04 o 
  28   3   7     8016.19     9268.25    636.39 o 
  29   3   7     1063.13      684.65    414.04 o 
  30   3   7     3786.51     4455.36    546.94 o 
   1   4   7    13484.32    13623.93    151.21 o 
   2   4   7    28106.71    28462.25    223.35 o 
   3   4   7      691.83      723.71     47.46 o 
   4   4   7    45729.42    45960.41    282.20 o 
   5   4   7     2471.25     2429.89     83.20 o 
   6   4   7    18379.82    18117.54    182.89 o 
   7   4   7    10288.11    10334.56    143.39 o 
   8   4   7      819.58      763.33     67.12 o 
   9   4   7     1435.25     1323.51     73.81 o 
  10   4   7    26271.24    27170.29    435.94 o 
  11   4   7      767.56      642.29     71.75 o 
  12   4   7    25566.01    25453.98    399.31 o 
  13   4   7     3825.15     3916.00    111.09 o 
  14   4   7    12531.54    12820.00    194.09 o 
  15   4   7     6646.93     6618.53    159.63 o 
  16   4   7     2301.71     2308.96    123.62 o 
  17   4   7     2002.61     1887.97    151.73 o 
  18   4   7    18312.73    18471.12    375.65 o 
  19   4   7      468.88      389.75    156.67 o 
  20   4   7    12277.73    12181.10    514.99 o 
  21   4   7     3365.62     3362.43    280.12 o 
  22   4   7     5127.88     4787.72    311.12 o 
  23   4   7     2674.57     2638.21    281.75 o 
  24   4   7     3316.84     3494.49    294.64 o 
  25   4   7      346.45      325.17    224.49 o 
  26   4   7     7238.48     6598.97    350.94 o 
  27   4   7      503.02      255.68    402.61 o 
  28   4   7     4859.56     4786.85    553.17 o 
  29   4   7     1424.43     1528.24    468.68 o 
   1   5   7     8224.86     8311.18    142.39 o 
   2   5   7    11050.64    11042.56    160.71 o 
   3   5   7     2636.89     2522.67     95.55 o 
   4   5   7    40748.64    40384.27    301.69 o 
   5   5   7     2849.67     2868.32    106.02 o 
   6   5   7    14599.44    14247.28    257.64 o 
   7   5   7    15149.46    15152.71    195.62 o 
   8   5   7     1750.96     1640.00     97.14 o 
   9   5   7     3365.64     3357.72    115.65 o 
  10   5   7    12563.98    12650.14    191.40 o 
  11   5   7      620.86      561.00     85.73 o 
  12   5   7    30791.10    30653.59    458.62 o 
  13   5   7     6183.84     6176.96    178.00 o 
  14   5   7     8069.49     8148.22    229.08 o 
  15   5   7     5499.46     5666.71    202.09 o 
  16   5   7     3105.00     3088.13    264.15 o 
  17   5   7     1883.87     1896.52    232.34 o 
  18   5   7     9580.39     9500.35    369.25 o 
  19   5   7      696.32      736.00    187.00 o 
  20   5   7    16783.34    17908.33    496.32 o 
  21   5   7     5046.00     4884.29    327.56 o 
  22   5   7     3651.63     3711.89    302.36 o 
  23   5   7     2352.74     2495.37    437.59 o 
  24   5   7     2863.73     3054.21    306.32 o 
  25   5   7       84.63       40.47    233.20 o 
  26   5   7     3876.77     3973.85    339.19 o 
  27   5   7      710.61      597.93    271.51 o 
  28   5   7     5674.91     6128.80    647.62 o 
   1   6   7     9807.76     9661.93    258.45 o 
   2   6   7    16426.42    16117.77    281.39 o 
   3   6   7     1021.49      949.15    106.10 o 
   4   6   7    26279.08    26263.63    298.30 o 
   5   6   7     3452.79     3432.12    140.42 o 
   6   6   7     9664.96     9598.43    194.85 o 
   7   6   7    11065.56    10936.79    205.96 o 
   8   6   7      366.02      398.89    102.78 o 
   9   6   7     5063.53     5071.85    177.76 o 
  10   6   7    12955.78    12668.17    259.83 o 
  11   6   7      264.06      347.84    115.98 o 
  12   6   7    16800.47    16445.87    317.72 o 
  13   6   7     5680.76     5827.31    228.38 o 
  14   6   7     6512.34     6427.82    242.12 o 
  15   6   7     8067.66     8515.15    362.07 o 
  16   6   7     1380.84     1369.31    252.86 o 
  17   6   7     2415.05     2184.10    272.96 o 
  18   6   7     4621.41     4428.71    308.33 o 
  19   6   7      749.65      730.46    244.80 o 
  20   6   7     8870.98     8671.83    441.44 o 
  21   6   7     5086.89     4904.36    346.60 o 
  22   6   7     3929.46     3898.76    337.95 o 
  23   6   7     3508.78     3480.83    329.79 o 
  24   6   7      770.84      751.83    266.37 o 
  25   6   7      204.12      139.93    269.64 o 
  26   6   7     6358.56     6092.51    403.01 o 
   1   7   7    10452.04    10446.75    269.40 o 
   2   7   7     6297.81     6244.82    221.42 o 
   3   7   7     2089.68     2162.14    174.64 o 
   4   7   7    21163.50    20736.99    322.14 o 
   5   7   7     4599.42     4755.21    183.43 o 
   6   7   7     6045.65     5964.61    199.61 o 
   7   7   7    10481.51    10427.01    305.96 o 
   8   7   7      395.19      362.32    141.86 o 
   9   7   7     6226.07     6467.98    258.90 o 
  10   7   7     6373.83     6602.67    257.32 o 
  11   7   7      659.99      714.42    159.38 o 
  12   7   7    14510.24    14581.61    344.17 o 
  13   7   7     5619.38     5625.73    283.82 o 
  14   7   7     4698.62     5015.05    424.48 o 
  15   7   7     7600.87     8025.71    394.73 o 
  16   7   7     1132.68     1240.53    257.78 o 
  17   7   7      884.28     1288.05    285.37 o 
  18   7   7     3693.59     3275.55    321.48 o 
  19   7   7      344.72      561.19    256.60 o 
  20   7   7     8844.34     8910.99    433.02 o 
  21   7   7     3798.17     3902.17    391.76 o 
  22   7   7     2640.09     2434.48    335.98 o 
  23   7   7     3323.70     3640.26    369.56 o 
   1   8   7     6914.47     7409.57    327.44 o 
   2   8   7     6150.16     6572.54    318.23 o 
   3   8   7     1928.67     1785.18    266.65 o 
   4   8   7    10661.34    10738.82    770.74 o 
   5   8   7     3441.82     3645.61    259.77 o 
   6   8   7     5653.95     5413.01    298.58 o 
   7   8   7    10484.97    11233.43    511.75 o 
   8   8   7       13.35        0.00    171.69 o 
   9   8   7     5160.81     5085.41    258.18 o 
  10   8   7     4085.07     4159.58    250.25 o 
  11   8   7      731.64      595.29    180.07 o 
  12   8   7     8868.69     8867.54    418.73 o 
  13   8   7     5064.93     5165.81    362.54 o 
  14   8   7     4531.90     4649.74    339.03 o 
  15   8   7     5697.57     5139.03    371.64 o 
  16   8   7      216.16       29.19    262.20 o 
  17   8   7     1229.26     1098.34    299.34 o 
  18   8   7     3576.64     3723.15    356.76 o 
  19   8   7      868.34      758.90    296.05 o 
  20   8   7     5464.08     5063.56    677.14 o 
   1   9   7     7289.97     7875.43    373.26 o 
   2   9   7     3859.48     3617.46    304.73 o 
   3   9   7     1296.25     1315.40    265.79 o 
   4   9   7     8323.37     8373.26    373.94 o 
   5   9   7     3291.90     3653.33    294.60 o 
   6   9   7     2279.62     2094.64    262.49 o 
   7   9   7     7032.95     7425.39    653.67 o 
   8   9   7       10.09        0.00    229.92 o 
   9   9   7     3976.66     3811.06    316.57 o 
  10   9   7     2215.83     2105.18    270.08 o 
  11   9   7      239.35      563.26    290.29 o 
  12   9   7     7948.74     8225.94    480.92 o 
  13   9   7     4098.03     4818.97    501.01 o 
  14   9   7     2459.58     2910.31    354.46 o 
  15   9   7     6810.06     7198.02    427.36 o 
  16   9   7      381.87      322.27    314.33 o 
   1  10   7     5905.11     6284.51    431.39 o 
   2  10   7     3218.17     3138.18    351.03 o 
   3  10   7      824.96      999.23    264.04 o 
   4  10   7     6116.81     6892.33    397.16 o 
   5  10   7     2610.08     2436.21    303.97 o 
   6  10   7     2229.61     2571.20    307.66 o 
   7  10   7     4471.67     4099.21    336.38 o 
   8  10   7      131.82       73.51    246.95 o 
   0   0   8    48155.90    45503.92    561.30 o 
   2   0   8    37079.34    37120.32    250.19 o 
   4   0   8     2035.41     2145.24     79.73 o 
   6   0   8    29624.68    28201.85    685.56 o 
   8   0   8    72784.54    72029.41    521.38 o 
  10   0   8    10518.32    10441.71    223.44 o 
  12   0   8     6311.55     6423.58    171.84 o 
  14   0   8    19644.58    20102.99    419.09 o 
  16   0   8    34375.10    34404.31    528.84 o 
  18   0   8     7238.33     7336.76    519.88 o 
  20   0   8    12834.35    13629.85    617.13 o 
  22   0   8    16944.76    15986.88    509.65 o 
  30   0   8     6494.24     6328.56    593.66 o 
   0   1   8    76420.27    76162.02    787.03 o 
   1   1   8      129.34      132.62     34.72 o 
   2   1   8    27668.12    27215.75    239.51 o 
   3   1   8      223.10      218.37     33.07 o 
   4   1   8     1612.59     1667.86     62.10 o 
   5   1   8      137.46      147.82     47.81 o 
   6   1   8    53818.23    53906.36    264.88 o 
   7   1   8      230.10      209.95     48.86 o 
   8   1   8    65894.95    65264.28    386.63 o 
   9   1   8     1745.11     1588.53     67.01 o 
  10   1   8    15680.87    16027.19    157.87 o 
  11   1   8      355.37      353.99     58.25 o 
  12   1   8     4154.68     4287.27    141.99 o 
  13   1   8     1156.36     1086.74     92.66 o 
  14   1   8    30527.87    30710.82    311.72 o 
  15   1   8       44.47       40.23     89.66 o 
  16   1   8    35783.64    35016.80    394.25 o 
  17   1   8      325.41      253.57    108.64 o 
  18   1   8     9964.56     9951.26    185.21 o 
  19   1   8      902.03      715.92    132.25 o 
  20   1   8     4502.03     4445.96    181.83 o 
  21   1   8       77.99       59.40    128.59 o 
  22   1   8    17769.38    18238.39    972.59 o 
  23   1   8      524.26      368.18    180.64 o 
  24   1   8    12073.90    12914.56    625.84 o 
  25   1   8      284.57      172.74    354.17 o 
  26   1   8     4428.49     4258.46    463.97 o 
  27   1   8       24.89       15.19    349.75 o 
  28   1   8     3835.20     4238.30    511.24 o 
  29   1   8        1.29      109.90    407.25 o 
  30   1   8     7092.02     7489.03    614.20 o 
  31   1   8      140.43      290.38    468.37 o 
   0   2   8   103275.62   101873.21    743.28 o 
   1   2   8     1585.75     1541.85     52.44 o 
   2   2   8    26564.51    26593.12    184.05 o 
   3   2   8     2731.47     2594.07     60.02 o 
   4   2   8      579.02      570.08     38.95 o 
   5   2   8     1983.04     1907.45     45.96 o 
   6   2   8    24433.59    24416.41    248.25 o 
   7   2   8      397.40      292.47     57.51 o 
   8   2   8    62829.18    61981.66    589.08 o 
   9   2   8      483.77      501.07     70.61 o 
  10   2   8    15361.92    15229.25    189.43 o 
  11   2   8     2285.22     2155.64     96.96 o 
  12   2   8     5521.68     5671.88    130.31 o 
  13   2   8      567.23      592.58     82.08 o 
  14   2   8    22542.87    22800.09    258.41 o 
  15   2   8      759.95      706.50     92.95 o 
  16   2   8    25696.23    25841.63    326.64 o 
  17   2   8     1316.05     1299.99    113.36 o 
  18   2   8     7265.15     7495.91    183.48 o 
  19   2   8      619.97      470.87    122.13 o 
  20   2   8     6380.70     6780.36    305.95 o 
  21   2   8       85.75      165.96    176.78 o 
  22   2   8    14303.43    14388.44    429.65 o 
  23   2   8      493.19      439.87    207.20 o 
  24   2   8    12385.52    12133.49   1212.55 o 
  25   2   8      747.77      773.69    387.21 o 
  26   2   8     4442.62     4813.86    521.79 o 
  27   2   8      615.35      478.11    396.31 o 
  28   2   8     4880.51     4280.55    537.84 o 
  29   2   8        1.07        0.00    419.13 o 
  30   2   8     4491.92     4653.81    541.11 o 
  31   2   8      161.25      308.56    473.60 o 
   0   3   8    51043.10    51334.88    711.54 o 
   1   3   8     1453.56     1456.08     56.58 o 
   2   3   8    35988.87    36458.07    236.21 o 
   3   3   8     5483.64     5471.67     88.26 o 
   4   3   8      804.87      686.07     52.02 o 
   5   3   8     3153.51     3142.02     74.21 o 
   6   3   8    27503.88    26915.19    276.57 o 
   7   3   8      107.16      110.07     38.08 o 
   8   3   8    68639.72    68416.95    265.21 o 
   9   3   8     4566.33     4410.40    130.23 o 
  10   3   8    16481.23    16733.51    228.34 o 
  11   3   8     5155.36     4842.66    175.38 o 
  12   3   8     1954.63     1830.84    114.94 o 
  13   3   8     1233.22     1120.95    110.56 o 
  14   3   8    24509.74    24552.99    306.51 o 
  15   3   8      330.50      286.47     97.96 o 
  16   3   8    26961.18    26768.18    324.99 o 
  17   3   8     2387.62     2173.51    145.93 o 
  18   3   8    10163.66    10093.64    322.52 o 
  19   3   8     3124.45     2815.15    243.17 o 
  20   3   8     3095.83     3415.61    257.81 o 
  21   3   8      340.35      281.89    201.53 o 
  22   3   8    13698.16    13285.61    421.60 o 
  23   3   8      294.92      303.96    210.67 o 
  24   3   8    10622.82    10605.75    399.75 o 
  25   3   8     1352.19     1403.78    245.67 o 
  26   3   8     4431.47     3981.83    485.25 o 
  27   3   8      779.60      882.89    420.01 o 
  28   3   8     2063.11     1619.59    446.71 o 
  29   3   8      135.80      137.71    448.29 o 
  30   3   8     4642.09     4842.64    617.47 o 
   0   4   8    46513.38    46236.18    392.33 o 
   1   4   8      792.69      666.14     67.55 o 
   2   4   8    15688.04    15698.38    176.78 o 
   3   4   8     9339.78     9478.44    108.08 o 
   4   4   8      555.28      487.03     51.71 o 
   5   4   8    10824.95    11023.07    185.14 o 
   6   4   8    19072.53    18990.41    167.61 o 
   7   4   8     1575.29     1401.78     77.60 o 
   8   4   8    36890.39    36463.70    263.54 o 
   9   4   8     4168.97     4116.65    104.19 o 
  10   4   8    12703.26    12705.88    191.91 o 
  11   4   8     3907.33     3961.42    104.15 o 
  12   4   8     4128.29     4022.85    109.68 o 
  13   4   8     1395.31     1461.00    130.47 o 
  14   4   8    14895.59    14472.31    255.22 o 
  15   4   8      447.08      391.96    114.52 o 
  16   4   8    22789.36    22243.06    348.44 o 
  17   4   8     3730.52     3608.97    286.08 o 
  18   4   8     7355.33     7379.74    334.83 o 
  19   4   8     5464.59     5895.00    314.26 o 
  20   4   8     3666.13     4059.61    296.63 o 
  21   4   8      625.99      667.72    225.73 o 
  22   4   8     7510.27     7462.51    365.03 o 
  23   4   8      627.20      669.15    235.04 o 
  24   4   8     9805.04    10456.83    420.87 o 
  25   4   8     1974.63     1712.44    269.20 o 
  26   4   8     3953.40     3969.77    326.85 o 
  27   4   8     1399.57     1309.22    460.75 o 
  28   4   8     3106.47     3324.60    538.02 o 
  29   4   8       33.45       74.38    468.43 o 
   0   5   8    49359.68    49022.55    777.11 o 
   1   5   8     4251.75     4247.42    121.48 o 
   2   5   8    12600.42    12522.05    222.39 o 
   3   5   8     7388.02     7413.12    147.58 o 
   4   5   8      354.78      277.13     75.69 o 
   5   5   8     8894.83     8601.90    157.68 o 
   6   5   8    18434.50    18386.14    313.15 o 
   7   5   8      693.01      660.09     83.72 o 
   8   5   8    27078.31    26577.38    266.13 o 
   9   5   8     6410.38     6166.84    145.69 o 
  10   5   8     8479.25     8457.69    234.69 o 
  11   5   8     9198.16     9266.17    279.14 o 
  12   5   8      797.73      807.04    135.08 o 
  13   5   8     3400.13     3720.02    208.53 o 
  14   5   8    13947.15    13700.71    293.83 o 
  15   5   8      274.78      245.89    140.11 o 
  16   5   8    16040.98    16854.53    586.73 o 
  17   5   8     4453.26     3908.39    312.13 o 
  18   5   8     4790.47     5461.16    323.52 o 
  19   5   8     3827.31     3608.96    293.08 o 
  20   5   8     1469.13     1514.40    332.80 o 
  21   5   8     1123.84     1041.10    257.23 o 
  22   5   8     6728.14     6724.07    368.80 o 
  23   5   8      818.52      783.34    271.30 o 
  24   5   8     7634.61     7626.50    399.60 o 
  25   5   8     2407.10     2237.84    315.59 o 
  26   5   8     3471.53     3505.95    334.83 o 
  27   5   8     2024.17     1971.90    310.02 o 
   0   6   8    19250.75    18576.42    462.36 o 
   1   6   8     2393.43     2192.31    131.41 o 
   2   6   8     5367.79     5332.21    176.92 o 
   3   6   8    12570.57    12847.47    268.04 o 
   4   6   8      515.94      440.95    102.34 o 
   5   6   8     8246.34     8410.54    250.50 o 
   6   6   8    10366.66    10461.40    228.81 o 
   7   6   8      909.57      755.70    122.03 o 
   8   6   8    19876.74    20276.92    305.49 o 
   9   6   8     4486.67     4666.55    204.88 o 
  10   6   8     4512.44     4352.85    203.17 o 
  11   6   8     8845.75     9097.76    254.80 o 
  12   6   8      858.13      694.74    150.12 o 
  13   6   8     2960.26     3213.37    205.39 o 
  14   6   8     7117.48     6915.74    514.73 o 
  15   6   8      676.89      637.37    228.19 o 
  16   6   8    12987.03    13757.76    668.10 o 
  17   6   8     2967.86     2883.95    301.28 o 
  18   6   8     4373.70     4055.19    461.19 o 
  19   6   8     4642.05     4862.35    346.36 o 
  20   6   8     2353.52     2250.47    300.42 o 
  21   6   8      444.50      471.48    276.15 o 
  22   6   8     3915.02     3624.11    341.54 o 
  23   6   8      677.18      689.68    291.22 o 
  24   6   8     4962.26     5209.70    462.42 o 
  25   6   8     2923.50     2835.86    348.42 o 
   0   7   8    23544.85    24381.28    548.88 o 
   1   7   8     2335.86     2489.80    181.36 o 
   2   7   8     7968.50     7493.03    343.32 o 
   3   7   8     8912.21     9187.68    259.99 o 
   4   7   8        6.57        0.00    131.15 o 
   5   7   8     5160.09     5201.12    196.50 o 
   6   7   8     6500.73     6396.67    257.90 o 
   7   7   8      536.51      470.31    168.64 o 
   8   7   8    11405.26    11294.66    318.56 o 
   9   7   8     4364.20     4333.83    236.34 o 
  10   7   8     7090.19     6941.38    272.55 o 
  11   7   8     8927.31     9679.25    301.65 o 
  12   7   8      328.58      353.03    170.30 o 
  13   7   8     3159.20     3007.95    285.51 o 
  14   7   8     5337.87     5508.50    383.53 o 
  15   7   8      525.98      407.13    257.58 o 
  16   7   8     8927.22     8453.52    416.70 o 
  17   7   8     4922.58     5489.52    371.53 o 
  18   7   8     3002.53     3081.35    318.94 o 
  19   7   8     5521.47     5672.46    396.25 o 
  20   7   8      585.02      410.08    287.33 o 
  21   7   8      631.77      420.19    301.56 o 
  22   7   8     3421.34     3278.48    347.87 o 
   0   8   8    14026.29    14323.84    629.14 o 
   1   8   8     3031.66     3172.96    268.15 o 
   2   8   8     2551.63     2804.30    262.37 o 
   3   8   8     7062.43     7298.39    339.97 o 
   4   8   8      303.95      231.88    221.89 o 
   5   8   8     5276.47     5311.63    433.76 o 
   6   8   8     4128.86     4132.35    297.40 o 
   7   8   8      301.13      191.64    179.51 o 
   8   8   8     8190.90     7897.66    304.26 o 
   9   8   8     2681.85     2972.78    240.62 o 
  10   8   8     3737.70     3614.75    252.93 o 
  11   8   8     7908.57     8076.03    657.35 o 
  12   8   8      575.24      479.50    258.18 o 
  13   8   8     2827.83     3112.04    334.81 o 
  14   8   8     3930.85     3655.24    347.06 o 
  15   8   8      426.49      357.40    266.19 o 
  16   8   8     6137.83     6012.96    412.04 o 
  17   8   8     4451.05     4436.40    374.89 o 
  18   8   8     2861.61     2824.76    370.46 o 
  19   8   8     3698.05     3668.45    377.47 o 
   0   9   8     9138.51     8880.07    558.92 o 
   1   9   8     2433.76     2713.38    302.80 o 
   2   9   8     3911.98     3563.01    310.52 o 
   3   9   8     6375.61     6132.58    367.57 o 
   4   9   8      305.26      236.67    240.54 o 
   5   9   8     4155.83     4365.79    593.37 o 
   6   9   8     2905.61     2676.49    295.65 o 
   7   9   8      621.24      774.17    260.09 o 
   8   9   8     9735.21     9637.55    412.04 o 
   9   9   8     3574.23     3741.22    314.73 o 
  10   9   8     3340.25     3180.09    568.12 o 
  11   9   8     4322.66     4188.16    382.34 o 
  12   9   8       42.10       93.34    294.77 o 
  13   9   8     1641.75     1418.39    320.71 o 
  14   9   8     2569.53     2137.24    410.29 o 
   0  10   8     4440.82     3880.29    465.81 o 
   1  10   8     1103.48     1077.29    286.17 o 
   2  10   8     2606.85     2518.63    319.54 o 
   3  10   8     5155.39     5074.63    382.71 o 
   4  10   8        8.58        0.00    271.82 o 
   5  10   8     3949.34     3548.08    337.71 o 
   2   0   9    33759.15    34565.36    290.99 o 
   4   0   9    67554.58    68145.18    438.73 o 
   6   0   9    22185.35    22908.17    452.34 o 
   8   0   9     1398.34     1463.74    109.12 o 
  10   0   9    35958.21    35787.98    919.49 o 
  12   0   9    58670.95    59445.96    517.29 o 
  14   0   9    13211.26    13257.77    320.13 o 
  16   0   9     2393.64     2273.35    188.82 o 
  18   0   9    17876.90    17876.74    388.57 o 
  20   0   9    23042.76    22927.07    480.78 o 
  22   0   9     5899.49     5554.40    377.31 o 
  24   0   9     4182.46     4719.64    457.45 o 
  26   0   9    10185.15    10531.71    624.18 o 
  28   0   9     5834.44     5494.42    548.15 o 
  30   0   9     4317.58     4367.78    543.21 o 
   1   1   9      602.48      532.50     41.39 o 
   2   1   9    20783.89    20867.34    138.92 o 
   3   1   9      344.29      311.67     38.23 o 
   4   1   9    46068.29    44200.31    232.67 o 
   5   1   9      695.59      670.19     57.79 o 
   6   1   9    26347.55    26203.19    211.18 o 
   7   1   9     1379.28     1362.65     65.33 o 
   8   1   9     3929.23     3747.52     86.56 o 
   9   1   9      626.43      530.41     54.80 o 
  10   1   9    33387.61    33693.44    307.04 o 
  11   1   9       80.09       79.26     46.63 o 
  12   1   9    32399.98    32325.31    400.91 o 
  13   1   9       22.92       35.01     86.93 o 
  14   1   9     8909.46     8964.46    180.11 o 
  15   1   9      420.96      430.32     91.55 o 
  16   1   9     6842.23     6833.74    159.76 o 
  17   1   9      105.69      124.06    125.15 o 
  18   1   9    17111.08    16865.11    303.87 o 
  19   1   9      183.77      145.24    128.49 o 
  20   1   9    18564.95    18776.70    359.78 o 
  21   1   9      199.07      101.85    138.37 o 
  22   1   9     6052.70     5784.29    305.59 o 
  23   1   9      210.00      145.07    193.70 o 
  24   1   9     5348.40     5700.61    481.87 o 
  25   1   9       59.83       45.14    337.12 o 
  26   1   9     9549.44     9110.70    600.15 o 
  27   1   9      148.78      172.20    366.91 o 
  28   1   9     5190.15     6078.02    580.33 o 
  29   1   9      300.92      226.76    453.62 o 
  30   1   9     3433.96     3280.93    364.71 o 
   1   2   9     2288.87     2313.59     61.47 o 
   2   2   9    27981.24    28412.28    167.51 o 
   3   2   9      611.45      586.33     45.35 o 
   4   2   9    73511.20    73154.46    323.24 o 
   5   2   9     1971.15     1965.72     75.82 o 
   6   2   9    26882.57    26356.00    294.98 o 
   7   2   9     4426.50     4386.82    103.65 o 
   8   2   9     1792.44     1701.79     80.25 o 
   9   2   9     2353.83     2286.76     87.44 o 
  10   2   9    23208.69    23564.87    227.21 o 
  11   2   9      155.74       67.78     66.63 o 
  12   2   9    36087.14    36187.28    343.96 o 
  13   2   9      641.82      496.07     92.44 o 
  14   2   9     9605.25     9792.16    238.40 o 
  15   2   9     1185.93      993.48    102.24 o 
  16   2   9     2190.81     2575.23    182.13 o 
  17   2   9      670.56      521.45    110.67 o 
  18   2   9    15131.09    15398.28    256.85 o 
  19   2   9      186.79      160.57    138.36 o 
  20   2   9    21004.07    20975.85    429.75 o 
  21   2   9      865.19      928.62    220.34 o 
  22   2   9     4839.09     4202.08    753.56 o 
  23   2   9      582.65      371.18    214.91 o 
  24   2   9     2436.01     2132.04    261.63 o 
  25   2   9       40.49        0.00    345.55 o 
  26   2   9     8689.92     9721.87    624.62 o 
  27   2   9      107.77      259.01    402.68 o 
  28   2   9     6938.15     7327.34    604.16 o 
  29   2   9      619.50      491.48    453.56 o 
  30   2   9     3304.64     3079.44    559.29 o 
   1   3   9     4409.21     4421.96     86.99 o 
   2   3   9    25739.37    26480.84    181.11 o 
   3   3   9     1574.16     1535.33     60.58 o 
   4   3   9    33346.26    33891.34    249.77 o 
   5   3   9     1875.29     1822.81     62.45 o 
   6   3   9    13105.01    13044.66    121.14 o 
   7   3   9     3274.35     3178.36     96.47 o 
   8   3   9     2862.50     2842.67     97.70 o 
   9   3   9     2816.72     2693.17     98.64 o 
  10   3   9    16486.27    16823.79    200.14 o 
  11   3   9      364.55      329.33     89.07 o 
  12   3   9    17421.24    16982.42    303.94 o 
  13   3   9     1559.23     1541.41    113.98 o 
  14   3   9    10876.16    10766.40    222.55 o 
  15   3   9     3187.41     2946.65    167.30 o 
  16   3   9     5349.94     5089.89    195.79 o 
  17   3   9      937.31      894.91    137.61 o 
  18   3   9    16583.88    17270.78    454.50 o 
  19   3   9      260.98      257.33    200.32 o 
  20   3   9    12478.31    12878.21    441.19 o 
  21   3   9     1594.20     1340.15    239.62 o 
  22   3   9     4888.79     4336.61    313.09 o 
  23   3   9     1613.21     1630.84    259.86 o 
  24   3   9     4172.13     4154.23    313.26 o 
  25   3   9       42.59       41.38    233.38 o 
  26   3   9     7494.55     8153.51    615.81 o 
  27   3   9      292.80      377.84    434.51 o 
  28   3   9     4113.38     4888.59    572.75 o 
  29   3   9      400.74      298.13    427.42 o 
   1   4   9     3766.78     3631.23     98.99 o 
   2   4   9    15483.17    15465.25    181.95 o 
   3   4   9     1585.88     1662.51     84.89 o 
   4   4   9    47042.05    46681.34    314.61 o 
   5   4   9     1831.96     1814.56     70.90 o 
   6   4   9     9531.67     9518.86    136.64 o 
   7   4   9     3909.33     3977.65     91.80 o 
   8   4   9      675.86      644.49     58.72 o 
   9   4   9     4766.56     4781.27    104.14 o 
  10   4   9    17278.75    17055.87    201.80 o 
  11   4   9     1364.17     1028.08    124.88 o 
  12   4   9    29598.26    28371.01    492.75 o 
  13   4   9     5131.17     5020.07    181.05 o 
  14   4   9     5315.20     5090.55    285.25 o 
  15   4   9     4317.03     4175.64    193.05 o 
  16   4   9     1228.31     1211.52    155.97 o 
  17   4   9      532.38      422.92    204.10 o 
  18   4   9    12566.55    12626.58    428.39 o 
  19   4   9      317.20      197.65    229.95 o 
  20   4   9    15005.60    14762.96    459.54 o 
  21   4   9     3226.91     3275.03    300.02 o 
  22   4   9     4559.84     4658.47    329.44 o 
  23   4   9     2014.31     1902.34    288.34 o 
  24   4   9     1531.47     1598.26    276.76 o 
  25   4   9      143.54      126.30    248.33 o 
  26   4   9     6142.39     6119.71    655.65 o 
  27   4   9      619.08      434.73    470.80 o 
  28   4   9     5255.62     4758.61    619.30 o 
   1   5   9     8048.44     8141.61    166.76 o 
   2   5   9    12056.93    11969.83    195.02 o 
   3   5   9      566.37      535.65     87.24 o 
   4   5   9    17037.24    17723.04    231.01 o 
   5   5   9     1368.59     1282.75     96.31 o 
   6   5   9    10098.64     9562.10    185.13 o 
   7   5   9     7234.57     7247.71    188.40 o 
   8   5   9     1193.52     1149.09    119.45 o 
   9   5   9     3680.77     3692.11    187.51 o 
  10   5   9    13610.38    14203.47    406.19 o 
  11   5   9      175.52      162.39    136.70 o 
  12   5   9    17068.59    16785.45    520.45 o 
  13   5   9     2427.79     2207.53    176.05 o 
  14   5   9     6090.16     5910.82    237.48 o 
  15   5   9     6349.74     6722.63    254.83 o 
  16   5   9     2381.69     2774.17    274.16 o 
  17   5   9     1636.86     1488.60    263.13 o 
  18   5   9     7507.05     7740.73    585.77 o 
  19   5   9      664.11      640.38    234.34 o 
  20   5   9     6756.81     7302.35    376.54 o 
  21   5   9     2722.36     2997.37    316.22 o 
  22   5   9     4269.75     4549.97    345.20 o 
  23   5   9     2875.38     3080.51    324.74 o 
  24   5   9     2697.05     3276.52    332.37 o 
  25   5   9       20.27       65.45    270.49 o 
  26   5   9     3987.93     3555.44    341.52 o 
   1   6   9     5465.61     5331.04    210.93 o 
   2   6   9    12401.72    12159.73    249.42 o 
   3   6   9     1672.79     1590.33    136.48 o 
   4   6   9    22389.19    21576.52    314.80 o 
   5   6   9     4505.88     4744.78    269.93 o 
   6   6   9     8134.77     8056.92    247.21 o 
   7   6   9     8000.26     7753.98    244.18 o 
   8   6   9      434.62      453.83    145.35 o 
   9   6   9     4871.32     4804.43    236.40 o 
  10   6   9     8208.73     7551.23    247.37 o 
  11   6   9      324.09      333.61    157.61 o 
  12   6   9    20580.60    20937.54    645.16 o 
  13   6   9     4826.05     4767.46    271.20 o 
  14   6   9     5894.96     6092.59    259.14 o 
  15   6   9     4598.36     4874.25    341.21 o 
  16   6   9      831.98      971.35    265.85 o 
  17   6   9     1408.24     1438.46    278.71 o 
  18   6   9     6167.49     6407.96    511.63 o 
  19   6   9      741.04      629.42    282.19 o 
  20   6   9     7532.62     6938.42    407.48 o 
  21   6   9     3399.04     3435.95    347.83 o 
  22   6   9     3590.51     3405.38    355.25 o 
  23   6   9     2301.25     2246.48    339.40 o 
  24   6   9      684.02      578.70    298.71 o 
   1   7   9     7707.31     7421.00    253.44 o 
   2   7   9     4690.13     4688.20    327.89 o 
   3   7   9     1297.78     1294.36    218.92 o 
   4   7   9    12710.48    12700.55    365.34 o 
   5   7   9     3456.96     3203.95    210.26 o 
   6   7   9     5137.87     5213.67    250.82 o 
   7   7   9     8436.70     8178.50    291.06 o 
   8   7   9      231.37      299.58    175.76 o 
   9   7   9     4696.20     4567.38    246.97 o 
  10   7   9     5839.22     5812.78    356.19 o 
  11   7   9      296.08      262.17    163.70 o 
  12   7   9     9176.57     8955.97    308.90 o 
  13   7   9     2668.55     2319.56    218.83 o 
  14   7   9     3502.46     3544.75    330.42 o 
  15   7   9     5040.00     5284.90    355.82 o 
  16   7   9      734.03      842.17    282.71 o 
  17   7   9     1503.25     1527.70    302.64 o 
  18   7   9     4194.80     3820.73    363.26 o 
  19   7   9      608.92      612.82    309.71 o 
  20   7   9     3367.19     3332.77    592.34 o 
  21   7   9     2239.97     2375.34    342.48 o 
   1   8   9     6433.98     6578.05    647.59 o 
   2   8   9     4082.45     3852.40    304.12 o 
   3   8   9     1858.25     1732.15    252.09 o 
   4   8   9    12985.98    12833.76    446.73 o 
   5   8   9     3439.81     3331.60    426.42 o 
   6   8   9     3975.75     3752.04    301.83 o 
   7   8   9     6808.68     7380.02    418.29 o 
   8   8   9       33.62      127.22    190.13 o 
   9   8   9     2509.67     2136.42    233.60 o 
  10   8   9     3746.10     3567.34    261.73 o 
  11   8   9      339.11      384.70    214.92 o 
  12   8   9     7139.98     7158.57    416.42 o 
  13   8   9     4118.59     4391.53    359.30 o 
  14   8   9     3100.32     2840.51    339.04 o 
  15   8   9     4843.41     4886.54    476.03 o 
  16   8   9       72.28      169.51    272.93 o 
  17   8   9     1605.84     1720.24    334.30 o 
  18   8   9     3209.34     3074.15    368.36 o 
   1   9   9     6425.00     6462.96    380.99 o 
   2   9   9     3789.35     3328.99    334.18 o 
   3   9   9      644.39      544.21    250.61 o 
   4   9   9     4121.51     3878.93    338.82 o 
   5   9   9     1247.75     1267.35    283.42 o 
   6   9   9     1571.28     1717.43    282.99 o 
   7   9   9     6260.50     5992.59    372.54 o 
   8   9   9      118.45       82.12    243.90 o 
   9   9   9     3565.72     3512.32    314.46 o 
  10   9   9     1563.34     1407.51    432.54 o 
  11   9   9      512.99      449.17    288.94 o 
  12   9   9     3510.63     3235.31    397.10 o 
   0   0  10    17832.62    17443.74    243.30 o 
   2   0  10    20053.24    20573.68    302.85 o 
   4   0  10     2167.70     2149.19     73.28 o 
   6   0  10    53539.11    54130.07   1310.19 o 
   8   0  10    21208.79    20825.00    452.56 o 
  10   0  10    13670.31    13573.78    328.45 o 
  12   0  10     6594.51     6821.31    211.90 o 
  14   0  10    24538.92    24958.72    365.05 o 
  16   0  10     9976.18    10231.49    325.86 o 
  18   0  10    14105.71    13844.61    614.24 o 
  20   0  10     5788.18     6164.07    308.44 o 
  22   0  10    14716.47    14760.36   1349.69 o 
  24   0  10     8085.11     8825.25    568.92 o 
  26   0  10     4087.10     4301.52    499.48 o 
  28   0  10     4638.95     4929.21    526.24 o 
   0   1  10    78990.59    78249.84    601.03 o 
   1   1  10      366.43      315.72     42.42 o 
   2   1  10    15170.81    15200.31    147.97 o 
   3   1  10      546.19      512.97     43.35 o 
   4   1  10      384.48      389.11     26.35 o 
   5   1  10      719.14      609.36     62.04 o 
   6   1  10    23123.64    23591.45    326.24 o 
   7   1  10      242.11      208.79     52.87 o 
   8   1  10    59237.65    58629.34    344.98 o 
   9   1  10      619.44      524.65     50.36 o 
  10   1  10     9365.64     9303.95    155.22 o 
  11   1  10      410.52      269.97     82.53 o 
  12   1  10     1520.73     1440.60    111.38 o 
  13   1  10      642.54      522.64     99.82 o 
  14   1  10    14309.90    13878.03    216.77 o 
  15   1  10      218.63      156.57     97.09 o 
  16   1  10    27369.64    28480.12    303.80 o 
  17   1  10      212.46      198.46    120.92 o 
  18   1  10     5534.82     5134.39    187.87 o 
  19   1  10       41.76       32.43    129.51 o 
  20   1  10     2165.78     2379.05    173.84 o 
  21   1  10       22.91       67.31    136.38 o 
  22   1  10    10776.22    10919.60    321.74 o 
  23   1  10       54.26       48.55    176.48 o 
  24   1  10    13415.11    13615.18    464.87 o 
  25   1  10      239.54      161.04    258.63 o 
  26   1  10     4657.56     4983.07    421.83 o 
  27   1  10       39.70      213.37    284.63 o 
  28   1  10     1974.81     2107.32    330.41 o 
  29   1  10       47.15        0.00    291.48 o 
   0   2  10    26303.57    25757.41    319.12 o 
   1   2  10      107.99       94.98     44.23 o 
   2   2  10    19844.02    20048.22    158.14 o 
   3   2  10     1029.53     1033.39     51.87 o 
   4   2  10      400.07      411.65     52.12 o 
   5   2  10     3370.05     3373.79     94.12 o 
   6   2  10    26768.43    26676.21    215.26 o 
   7   2  10      105.57       96.52     64.03 o 
   8   2  10    19673.84    19386.41    198.44 o 
   9   2  10      592.92      609.67     75.08 o 
  10   2  10    14661.24    14748.61    186.16 o 
  11   2  10     4769.91     4689.98    124.96 o 
  12   2  10     2944.67     3002.92    109.80 o 
  13   2  10     1268.52     1168.99    109.37 o 
  14   2  10    25677.78    25856.04    322.43 o 
  15   2  10       71.28       18.94    101.38 o 
  16   2  10    13781.01    14431.13    248.38 o 
  17   2  10      286.01      247.86    104.51 o 
  18   2  10     7700.82     7544.68    194.04 o 
  19   2  10      772.29      540.21    159.76 o 
  20   2  10     6529.19     6611.90    256.44 o 
  21   2  10       89.05       57.38    224.23 o 
  22   2  10    14117.29    15143.78   1108.29 o 
  23   2  10      125.27      143.70    231.23 o 
  24   2  10     4256.15     3840.61    309.82 o 
  25   2  10      353.65      276.25    383.44 o 
  26   2  10     2764.79     2489.29    456.31 o 
  27   2  10      287.19      324.11    395.85 o 
  28   2  10     3175.07     3360.33    349.78 o 
  29   2  10       41.86      151.45    298.56 o 
   0   3  10    50270.91    51147.82    647.26 o 
   1   3  10     1404.70     1365.57     60.47 o 
   2   3  10    18649.58    18482.45    157.73 o 
   3   3  10     3487.64     3428.53     80.11 o 
   4   3  10      354.97      338.43     51.62 o 
   5   3  10     3075.09     3044.69     69.60 o 
   6   3  10    13677.42    13777.35    181.77 o 
   7   3  10      617.89      527.81     73.24 o 
   8   3  10    39548.12    38984.57    479.76 o 
   9   3  10     1283.99     1329.43     91.84 o 
  10   3  10     9093.94     9216.90    167.76 o 
  11   3  10     1787.81     1713.46    101.68 o 
  12   3  10     1031.56     1127.69    100.43 o 
  13   3  10      517.64      474.68     98.84 o 
  14   3  10    13818.37    14234.84    274.58 o 
  15   3  10      241.61      249.18    136.18 o 
  16   3  10    20732.20    20833.00    484.35 o 
  17   3  10     2478.95     2452.47    186.75 o 
  18   3  10     5309.41     5750.80    344.04 o 
  19   3  10     2244.99     2560.00    266.34 o 
  20   3  10     2084.81     1886.42    267.27 o 
  21   3  10      230.38      197.41    236.70 o 
  22   3  10     5528.80     5828.50    356.57 o 
  23   3  10      300.42      324.15    240.46 o 
  24   3  10     9323.42     9100.76    416.02 o 
  25   3  10     1635.30     1340.87    276.59 o 
  26   3  10     3799.28     3370.41    518.93 o 
  27   3  10      270.58        0.00    436.91 o 
  28   3  10     1336.14     1361.38    501.40 o 
   0   4  10    13908.28    13541.47    238.10 o 
   1   4  10     1385.73     1354.30     89.72 o 
   2   4  10    15043.61    15073.84    198.82 o 
   3   4  10     5962.97     5746.59    132.95 o 
   4   4  10      686.59      628.57     85.85 o 
   5   4  10     4178.28     4258.87    113.76 o 
   6   4  10    16402.63    16873.96    181.25 o 
   7   4  10      422.39      381.50     58.92 o 
   8   4  10    10999.93    11056.73    190.58 o 
   9   4  10     2542.83     2599.35    120.69 o 
  10   4  10     8874.96     8587.19    180.43 o 
  11   4  10     3875.20     3800.87    140.19 o 
  12   4  10     2330.67     2169.31    134.43 o 
  13   4  10      975.98      898.05    149.04 o 
  14   4  10    17167.29    17074.23    333.29 o 
  15   4  10      154.79      184.38    140.27 o 
  16   4  10    10585.03    10359.73    290.14 o 
  17   4  10     1663.05     2009.88    257.77 o 
  18   4  10     4958.57     4941.18    338.48 o 
  19   4  10     2615.30     2649.02    286.42 o 
  20   4  10     3692.15     3613.54    315.04 o 
  21   4  10      620.21      644.27    239.03 o 
  22   4  10     9642.28     9767.41    422.04 o 
  23   4  10      352.71      428.46    260.49 o 
  24   4  10     4037.05     3675.50    336.26 o 
  25   4  10     1020.38      901.17    275.98 o 
  26   4  10     2874.37     2795.35    335.95 o 
  27   4  10      719.40      768.12    459.73 o 
   0   5  10    27599.23    28200.05    446.64 o 
   1   5  10     1526.42     1676.62    109.30 o 
   2   5  10     7124.11     6872.32    163.98 o 
   3   5  10     6006.50     6169.47    169.48 o 
   4   5  10      456.10      426.09    103.13 o 
   5   5  10     4965.80     5292.86    207.19 o 
   6   5  10     8898.00     8487.30    242.93 o 
   7   5  10      433.17      332.34    140.16 o 
   8   5  10    27807.07    27863.78    410.70 o 
   9   5  10     2653.52     2620.20    187.52 o 
  10   5  10     5752.73     5841.09    229.27 o 
  11   5  10     3938.23     3746.32    267.36 o 
  12   5  10      485.96      415.11    157.25 o 
  13   5  10     1139.78     1194.38    176.66 o 
  14   5  10     7603.58     7850.04    399.45 o 
  15   5  10      230.29      173.59    161.80 o 
  16   5  10    17607.82    18466.21    521.14 o 
  17   5  10     4031.35     3945.92    325.71 o 
  18   5  10     4247.06     4369.29    335.76 o 
  19   5  10     3189.38     3327.01    327.89 o 
  20   5  10      484.71      530.71    273.43 o 
  21   5  10      581.41      612.11    274.58 o 
  22   5  10     5106.78     5183.97    380.64 o 
  23   5  10      665.61      539.69    291.79 o 
  24   5  10     6583.67     6144.90    542.03 o 
  25   5  10     2827.65     2713.89    334.19 o 
   0   6  10     8392.40     8273.36    633.59 o 
   1   6  10      631.78      586.88    145.32 o 
   2   6  10    12481.66    13065.22    338.31 o 
   3   6  10     6796.68     7010.97    236.00 o 
   4   6  10      346.08      289.31    150.99 o 
   5   6  10     5450.77     5203.18    222.73 o 
   6   6  10    10864.68    10498.78    344.73 o 
   7   6  10      383.47      323.39    158.62 o 
   8   6  10     8298.16     8315.72    265.86 o 
   9   6  10     1871.77     1597.08    177.84 o 
  10   6  10     6476.33     6454.63    355.08 o 
  11   6  10     7748.07     7897.99    432.94 o 
  12   6  10     1476.39     1551.23    202.14 o 
  13   6  10     3145.40     3003.12    226.57 o 
  14   6  10     6418.10     5933.18    268.58 o 
  15   6  10      365.99      282.71    237.22 o 
  16   6  10     3605.03     3481.04    330.99 o 
  17   6  10     1878.29     1695.61    291.81 o 
  18   6  10     3741.46     4124.01    353.75 o 
  19   6  10     3220.52     3386.52    349.17 o 
  20   6  10     1005.32      929.72    301.62 o 
  21   6  10      439.11      457.74    279.05 o 
  22   6  10     5129.66     5038.23    400.86 o 
  23   6  10     1064.47     1118.08    319.69 o 
   0   7  10    16875.77    17275.32    679.75 o 
   1   7  10     2360.62     2749.49    275.68 o 
   2   7  10     4745.52     4418.47    333.18 o 
   3   7  10     5791.08     6225.19    327.02 o 
   4   7  10      252.94      306.92    208.71 o 
   5   7  10     3979.73     4059.92    261.97 o 
   6   7  10     5151.74     5015.52    262.55 o 
   7   7  10      938.40     1008.95    193.47 o 
   8   7  10    14546.77    15102.59    387.77 o 
   9   7  10     4753.79     4990.53    265.46 o 
  10   7  10     4021.53     4214.96    259.35 o 
  11   7  10     4947.49     4860.81    338.84 o 
  12   7  10      161.85      139.31    179.60 o 
  13   7  10     2159.78     2229.29    307.09 o 
  14   7  10     2717.15     2563.62    345.39 o 
  15   7  10      475.39      444.49    282.31 o 
  16   7  10     9218.14     8659.62    445.69 o 
  17   7  10     4605.56     4464.22    388.23 o 
  18   7  10     2911.63     3015.31    366.57 o 
  19   7  10     2370.70     2370.13    338.29 o 
  20   7  10      138.91       67.64    311.00 o 
   0   8  10     3578.65     3618.48    453.39 o 
   1   8  10      511.67      719.22    255.29 o 
   2   8  10     4778.52     4274.46    324.74 o 
   3   8  10     7616.33     7766.08    388.73 o 
   4   8  10        5.38       77.50    235.53 o 
   5   8  10     5854.03     5280.94    340.67 o 
   6   8  10     2702.71     2467.27    378.06 o 
   7   8  10      171.56       43.10    237.88 o 
   8   8  10     3973.52     4215.43    294.14 o 
   9   8  10     1686.57     1548.97    224.14 o 
  10   8  10     3990.82     3904.41    322.51 o 
  11   8  10     6915.35     6653.25    317.22 o 
  12   8  10      212.27       99.99    301.78 o 
  13   8  10     2367.96     2127.16    352.09 o 
  14   8  10     4214.71     4361.62    377.48 o 
  15   8  10      607.26      738.07    308.23 o 
  16   8  10     3326.43     3412.72    394.45 o 
   0   9  10     5731.68     5166.86    535.49 o 
   1   9  10     1695.74     1815.55    370.71 o 
   2   9  10     2560.85     2359.09    321.74 o 
   3   9  10     4217.95     3917.02    597.62 o 
   4   9  10       32.20       42.51    253.01 o 
   5   9  10     2292.44     2251.99    306.29 o 
   6   9  10     2049.78     1919.80    311.99 o 
   7   9  10      642.77      561.06    284.72 o 
   8   9  10     5492.97     5514.28    389.43 o 
   9   9  10     3446.27     3652.28    344.08 o 
  10   9  10     2082.35     1516.93    501.52 o 
   2   0  11     5797.39     5603.58    160.50 o 
   4   0  11    54047.71    55829.19    668.14 o 
   6   0  11     4704.12     4374.29    156.86 o 
   8   0  11     1292.40     1122.51    121.00 o 
  10   0  11    10690.63    10320.75    271.49 o 
  12   0  11    37366.80    37239.83    446.16 o 
  14   0  11     4789.27     4816.05    204.15 o 
  16   0  11     1524.51     1540.94    198.63 o 
  18   0  11    14105.10    14692.94    523.34 o 
  20   0  11    19450.11    19678.75    490.10 o 
  22   0  11     5611.16     5858.67    316.38 o 
  24   0  11     2277.27     2735.09    429.69 o 
  26   0  11     2537.49     2336.63    435.04 o 
  28   0  11     8052.71     8751.04    639.42 o 
   1   1  11      468.22      404.66     49.00 o 
   2   1  11    27761.54    28791.21    226.29 o 
   3   1  11       35.64       38.30     38.46 o 
   4   1  11    11454.89    11432.34    144.12 o 
   5   1  11      743.73      582.27     64.55 o 
   6   1  11    20557.62    20687.89    216.43 o 
   7   1  11      573.84      528.72     59.37 o 
   8   1  11     2453.28     2344.92     70.56 o 
   9   1  11      211.90      196.08     83.06 o 
  10   1  11    35345.92    35399.04    505.12 o 
  11   1  11       27.51        0.00     91.08 o 
  12   1  11     9286.71     8855.70    186.07 o 
  13   1  11       10.16        0.00     98.72 o 
  14   1  11    11838.44    11558.70    211.17 o 
  15   1  11       55.34       30.45    104.98 o 
  16   1  11     4824.32     5010.25    172.25 o 
  17   1  11      242.69      172.08    135.45 o 
  18   1  11    23120.19    24199.22    453.57 o 
  19   1  11       97.21       60.20    141.69 o 
  20   1  11     3157.34     3121.33    183.27 o 
  21   1  11      151.47       47.59    144.68 o 
  22   1  11     3482.63     3304.76    234.36 o 
  23   1  11       98.60       96.95    183.94 o 
  24   1  11     5551.79     5742.29    400.32 o 
  25   1  11       40.41      144.77    269.95 o 
  26   1  11    10646.50    10404.36    452.27 o 
  27   1  11      157.99      175.48    298.94 o 
  28   1  11     3237.35     3448.64    362.33 o 
   1   2  11     1388.19     1355.61     60.71 o 
   2   2  11    13396.89    13272.25    155.80 o 
   3   2  11      353.08      304.84     43.47 o 
   4   2  11    60391.06    60860.20    558.89 o 
   5   2  11      787.71      629.34     69.50 o 
   6   2  11     7037.49     6761.94    124.42 o 
   7   2  11     1136.51     1051.24     81.48 o 
   8   2  11      340.25      368.89     75.00 o 
   9   2  11      477.45      410.53     78.57 o 
  10   2  11     8966.01     8711.10    187.22 o 
  11   2  11        3.57        0.00     98.14 o 
  12   2  11    32600.02    32733.49    394.34 o 
  13   2  11     1148.91     1122.69    115.79 o 
  14   2  11     5471.98     5446.07    167.53 o 
  15   2  11      686.42      641.89    115.83 o 
  16   2  11      988.54     1069.57    116.91 o 
  17   2  11      167.10       74.20    114.71 o 
  18   2  11     6161.20     6122.01    186.96 o 
  19   2  11       51.75        0.00    142.21 o 
  20   2  11    19305.58    20209.82    355.24 o 
  21   2  11      856.73      757.62    205.11 o 
  22   2  11     4932.44     4848.45    264.84 o 
  23   2  11      397.86      441.19    198.18 o 
  24   2  11     1391.02     1344.39    219.18 o 
  25   2  11       97.74       78.65    270.66 o 
  26   2  11     2940.37     3054.17    503.45 o 
  27   2  11       62.43        7.57    297.55 o 
  28   2  11     5969.98     6330.43    404.73 o 
   1   3  11     2909.73     2899.93     90.06 o 
   2   3  11    26422.38    26739.82    199.11 o 
   3   3  11       72.53       76.30     50.86 o 
   4   3  11    12033.65    11993.57    134.72 o 
   5   3  11      407.80      304.86     75.67 o 
   6   3  11    22510.89    22902.43    393.85 o 
   7   3  11     4088.99     3952.28    120.24 o 
   8   3  11     1166.55     1062.78     92.66 o 
   9   3  11     1113.93      993.43     99.09 o 
  10   3  11    26946.50    27276.22    304.81 o 
  11   3  11      291.83      231.36    102.88 o 
  12   3  11     7107.41     6835.80    187.97 o 
  13   3  11      587.74      493.49    109.20 o 
  14   3  11     7932.62     7799.12    191.55 o 
  15   3  11     1943.29     1780.31    129.05 o 
  16   3  11     3494.56     3426.36    176.13 o 
  17   3  11      814.31      706.85    134.90 o 
  18   3  11    15593.31    16444.20    377.59 o 
  19   3  11      329.07      246.40    179.33 o 
  20   3  11     5326.58     5100.25    271.40 o 
  21   3  11     1088.32     1131.36    207.39 o 
  22   3  11     5438.97     5242.04    282.08 o 
  23   3  11      890.10      787.15    216.77 o 
  24   3  11     3898.74     3634.45    266.19 o 
  25   3  11       55.17       46.24    202.10 o 
  26   3  11     8478.44     8720.24    440.88 o 
  27   3  11      458.80      539.88    291.61 o 
   1   4  11     2114.15     2043.44    104.07 o 
   2   4  11     6804.12     6953.61    157.97 o 
   3   4  11     2331.58     2328.05    111.36 o 
   4   4  11    37091.86    38174.52    580.07 o 
   5   4  11     1637.93     1621.12    127.06 o 
   6   4  11     4823.50     4457.91    169.53 o 
   7   4  11     4731.86     4675.95    181.56 o 
   8   4  11      145.02      201.49    132.71 o 
   9   4  11     1709.57     1690.78    124.63 o 
  10   4  11     6891.36     6933.05    186.77 o 
  11   4  11      207.10      246.51    111.07 o 
  12   4  11    26521.05    27464.96    343.92 o 
  13   4  11     4117.79     4398.64    183.47 o 
  14   4  11     4129.07     4006.28    208.77 o 
  15   4  11     2528.31     2537.95    161.61 o 
  16   4  11      630.56      618.25    138.03 o 
  17   4  11     1058.45     1238.66    192.24 o 
  18   4  11     3873.12     3643.89    237.45 o 
  19   4  11      241.52      185.88    181.09 o 
  20   4  11    13658.94    14275.12    426.63 o 
  21   4  11     2966.64     3095.29    250.25 o 
  22   4  11     4004.43     4292.78    358.96 o 
  23   4  11     1071.73      733.40    282.02 o 
  24   4  11      739.61      684.09    289.52 o 
  25   4  11      288.14      235.64    215.21 o 
   1   5  11     6283.35     6230.50    185.63 o 
   2   5  11    14592.11    14555.13    327.67 o 
   3   5  11      194.19      163.11    132.88 o 
   4   5  11     5424.49     5448.22    213.54 o 
   5   5  11      603.39      474.92    147.82 o 
   6   5  11     9298.28     9587.03    265.66 o 
   7   5  11     7841.82     7632.94    366.06 o 
   8   5  11     1125.89     1092.81    169.50 o 
   9   5  11     4368.46     4505.26    222.21 o 
  10   5  11    14926.53    15340.16    340.79 o 
  11   5  11     1079.95      888.40    171.47 o 
  12   5  11     4295.30     4455.96    243.97 o 
  13   5  11     1029.65     1113.14    193.44 o 
  14   5  11     6757.92     6734.61    280.89 o 
  15   5  11     4257.58     4499.10    242.85 o 
  16   5  11     2654.15     2454.21    302.50 o 
  17   5  11     1559.93     1860.68    296.51 o 
  18   5  11    11845.64    12352.88    473.61 o 
  19   5  11      457.07      437.82    195.02 o 
  20   5  11     3675.32     3469.08    342.22 o 
  21   5  11     1113.65     1356.62    300.41 o 
  22   5  11     2635.21     2367.26    331.91 o 
  23   5  11     1839.90     1712.13    312.43 o 
  24   5  11     1915.36     1999.24    355.04 o 
   1   6  11     4856.79     4975.43    391.92 o 
   2   6  11     2735.39     2600.50    323.93 o 
   3   6  11     1210.43     1281.52    165.09 o 
   4   6  11    18012.94    17780.87    515.56 o 
   5   6  11     2874.24     2571.20    223.80 o 
   6   6  11     4721.16     4754.45    235.12 o 
   7   6  11     5648.85     5928.19    285.10 o 
   8   6  11       84.74      236.02    174.71 o 
   9   6  11     2932.58     2742.50    225.41 o 
  10   6  11     3233.52     3250.08    232.87 o 
  11   6  11      482.09      496.78    185.68 o 
  12   6  11    15099.24    14756.87    387.81 o 
  13   6  11     4272.44     4314.91    259.76 o 
  14   6  11     3702.53     3802.00    248.86 o 
  15   6  11     2909.22     2969.08    324.55 o 
  16   6  11      255.77      380.19    272.91 o 
  17   6  11      924.60      984.19    277.45 o 
  18   6  11     2213.33     1999.01    324.70 o 
  19   6  11       85.31      170.20    274.76 o 
  20   6  11     5480.42     5668.83    424.57 o 
  21   6  11     3378.80     3565.24    376.40 o 
   1   7  11     7484.32     7032.06    365.02 o 
   2   7  11     8256.48     8236.30    374.23 o 
   3   7  11      369.22      408.16    232.10 o 
   4   7  11     3375.21     3275.89    295.97 o 
   5   7  11     1090.41     1035.98    215.86 o 
   6   7  11     4804.14     4316.96    262.56 o 
   7   7  11     6789.55     6932.52    310.77 o 
   8   7  11      209.16      134.98    201.84 o 
   9   7  11     3509.49     3279.96    255.60 o 
  10   7  11     5519.54     5257.10    288.84 o 
  11   7  11      146.86      111.78    209.97 o 
  12   7  11     3488.52     3431.66    267.08 o 
  13   7  11     1093.04     1172.96    282.25 o 
  14   7  11     3201.21     3359.72    498.52 o 
  15   7  11     4222.32     4281.11    382.32 o 
  16   7  11     1214.81     1204.37    309.66 o 
  17   7  11     1513.98     1506.44    350.69 o 
  18   7  11     5419.07     5608.02    409.48 o 
   1   8  11     3754.96     3639.49    328.32 o 
   2   8  11     3066.78     2837.14    307.50 o 
   3   8  11      901.28      714.72    269.68 o 
   4   8  11     8337.77     8327.12    403.54 o 
   5   8  11     2887.35     2880.51    324.41 o 
   6   8  11     2298.20     2179.15    305.78 o 
   7   8  11     3238.28     2972.27    303.67 o 
   8   8  11       40.53       43.81    214.45 o 
   9   8  11     1798.80     1929.73    250.29 o 
  10   8  11     1852.31     1844.08    304.86 o 
  11   8  11      233.70      132.64    219.67 o 
  12   8  11     6707.23     5721.74    410.73 o 
  13   8  11     3964.66     4158.19    395.46 o 
  14   8  11     2479.73     2596.30    379.80 o 
   1   9  11     4999.14     4832.44    378.41 o 
   2   9  11     3014.36     2739.99    320.11 o 
   3   9  11      302.73      224.34    287.60 o 
   4   9  11     2691.88     2676.78    320.93 o 
   5   9  11      568.43      361.28    287.74 o 
   0   0  12    10108.78     9978.69    225.48 o 
   2   0  12    27409.11    28298.58    246.68 o 
   4   0  12     1969.09     1963.80     72.61 o 
   6   0  12    33876.98    33513.23    540.35 o 
   8   0  12     5315.13     5315.23    296.86 o 
  10   0  12    17926.87    17713.09    323.72 o 
  12   0  12     3228.85     3049.65    179.11 o 
  14   0  12    28181.22    27714.04    543.10 o 
  16   0  12     5017.93     5341.61    303.07 o 
  18   0  12     5547.31     5831.86    322.38 o 
  20   0  12     4675.59     4761.84    310.19 o 
  22   0  12    21580.35    22388.80    993.48 o 
  24   0  12     3364.54     2999.19    469.06 o 
  26   0  12     1742.69     1003.96    450.59 o 
   0   1  12    45137.58    45603.06    331.64 o 
   1   1  12       23.19       10.23     47.17 o 
   2   1  12     5028.64     4999.27     87.14 o 
   3   1  12      381.84      400.56     43.58 o 
   4   1  12      405.50      374.91     65.03 o 
   5   1  12      447.26      351.92     63.47 o 
   6   1  12     4921.46     4790.20    111.86 o 
   7   1  12      112.90      110.03     49.48 o 
   8   1  12    55830.09    56861.86    556.65 o 
   9   1  12      401.18      322.29     94.32 o 
  10   1  12     4157.76     4085.80    134.79 o 
  11   1  12      894.36      772.32    101.20 o 
  12   1  12     1601.84     1640.08    121.23 o 
  13   1  12      450.44      404.36    107.55 o 
  14   1  12     4097.16     4171.84    156.95 o 
  15   1  12      162.35      144.37    110.17 o 
  16   1  12    28335.07    29713.45    415.54 o 
  17   1  12      196.46      248.49    145.93 o 
  18   1  12     4023.98     3876.80    202.12 o 
  19   1  12       81.54      135.90    150.26 o 
  20   1  12      957.59     1135.33    173.77 o 
  21   1  12        5.86        0.00    152.82 o 
  22   1  12     2740.24     2861.27    241.22 o 
  23   1  12        5.62       17.31    184.34 o 
  24   1  12    11632.16    12008.10    474.91 o 
  25   1  12      176.71      280.54    283.19 o 
  26   1  12     4066.16     4600.30    378.50 o 
  27   1  12      145.24      131.80    291.05 o 
   0   2  12     5484.99     5224.36    174.20 o 
   1   2  12       97.05       70.90     49.91 o 
   2   2  12    36433.65    37192.04    287.95 o 
   3   2  12     2138.85     2048.72     59.58 o 
   4   2  12      358.79      330.56     69.13 o 
   5   2  12     2278.00     2115.73     93.12 o 
   6   2  12    30878.44    31319.59    271.48 o 
   7   2  12      298.32      244.68     88.18 o 
   8   2  12     5846.52     5675.11    154.06 o 
   9   2  12      773.58      742.14    109.39 o 
  10   2  12    13356.15    13584.98    230.83 o 
  11   2  12      649.32      587.68    112.64 o 
  12   2  12     3383.38     3278.38    148.68 o 
  13   2  12      578.44      560.78    115.52 o 
  14   2  12    21709.19    22061.13    298.27 o 
  15   2  12      159.37      133.87    120.29 o 
  16   2  12     4075.75     4074.23    174.36 o 
  17   2  12      208.42      128.43    129.00 o 
  18   2  12     5672.07     5474.27    191.62 o 
  19   2  12      856.81      832.15    163.77 o 
  20   2  12     5060.55     5062.65    221.20 o 
  21   2  12       49.17       85.47    191.97 o 
  22   2  12    15125.02    14920.75    394.08 o 
  23   2  12      305.87      260.03    205.12 o 
  24   2  12     1896.77     1733.59    240.10 o 
  25   2  12      120.31      206.86    271.34 o 
  26   2  12     2180.40     1901.56    325.87 o 
   0   3  12    51481.59    52043.00   1738.26 o 
   1   3  12     1180.61     1167.15     87.04 o 
   2   3  12     2611.79     2592.33    104.97 o 
   3   3  12     1758.71     1579.91    107.17 o 
   4   3  12       40.15       56.98     73.22 o 
   5   3  12     1188.06     1193.48     92.21 o 
   6   3  12     2363.31     2307.85    115.77 o 
   7   3  12      114.21      155.24     92.54 o 
   8   3  12    34400.46    34236.02    360.37 o 
   9   3  12     3123.46     3062.65    138.93 o 
  10   3  12     3198.95     2916.61    142.82 o 
  11   3  12     1489.58     1355.11    124.95 o 
  12   3  12      348.43      395.86    110.78 o 
  13   3  12      846.98      797.32    120.57 o 
  14   3  12     3798.71     3556.41    204.39 o 
  15   3  12       36.67        0.00    120.54 o 
  16   3  12    27264.80    27827.90    465.57 o 
  17   3  12     1523.18     1493.64    162.11 o 
  18   3  12     3585.07     3704.49    247.57 o 
  19   3  12     1321.68     1278.35    205.45 o 
  20   3  12     1183.58     1190.05    211.99 o 
  21   3  12      346.54      192.81    203.69 o 
  22   3  12     1785.42     1838.84    236.76 o 
  23   3  12      125.46       64.91    219.05 o 
  24   3  12     8399.57     8173.91    338.86 o 
  25   3  12      896.36      719.49    230.75 o 
   0   4  12     3455.98     3628.33    398.21 o 
   1   4  12      226.41      151.05    130.54 o 
   2   4  12    16933.52    16805.59    321.63 o 
   3   4  12     4634.96     4944.79    303.42 o 
   4   4  12      236.04      250.90    139.76 o 
   5   4  12     3831.23     3530.36    192.46 o 
   6   4  12    21500.71    22303.71    376.92 o 
   7   4  12       27.51       78.57    151.96 o 
   8   4  12     3164.02     3024.74    188.62 o 
   9   4  12      422.17      492.99    155.16 o 
  10   4  12     9501.11    10071.03    319.69 o 
  11   4  12     3840.55     3819.68    273.24 o 
  12   4  12     2386.96     1977.92    188.36 o 
  13   4  12     1522.62     1428.77    148.49 o 
  14   4  12    19493.90    19984.49    332.31 o 
  15   4  12      772.35      795.38    149.96 o 
  16   4  12     2994.69     2935.75    209.83 o 
  17   4  12     1117.06     1204.91    201.83 o 
  18   4  12     5158.63     4901.91    264.39 o 
  19   4  12     2566.37     2616.43    229.30 o 
  20   4  12     3552.42     3788.25    263.53 o 
  21   4  12      608.20      551.86    215.35 o 
  22   4  12    10305.68    10555.22    365.07 o 
  23   4  12      685.02      796.69    230.15 o 
  24   4  12     1952.38     1878.19    256.10 o 
   0   5  12    28911.75    29179.76    865.86 o 
   1   5  12     1801.87     1935.98    257.16 o 
   2   5  12     2462.85     2483.88    216.54 o 
   3   5  12     4607.18     5009.65    257.66 o 
   4   5  12       94.50      129.55    145.71 o 
   5   5  12     2023.65     1935.27    182.58 o 
   6   5  12     2752.49     2523.44    190.02 o 
   7   5  12      356.46      338.67    163.97 o 
   8   5  12    22915.83    23831.64    692.51 o 
   9   5  12     4322.31     4529.44    331.29 o 
  10   5  12     2268.45     2108.53    212.76 o 
  11   5  12     2666.88     2363.31    221.68 o 
  12   5  12      469.82      570.70    187.27 o 
  13   5  12     1475.73     1454.22    209.47 o 
  14   5  12     1536.63     1289.79    201.05 o 
  15   5  12      112.90      159.68    181.04 o 
  16   5  12    12175.29    11895.97    511.16 o 
  17   5  12     3027.08     3232.14    329.79 o 
  18   5  12     3173.80     3527.39    359.23 o 
  19   5  12     2791.77     2813.07    352.58 o 
  20   5  12      445.81      388.89    290.13 o 
  21   5  12      419.40      169.26    292.70 o 
  22   5  12     1111.92      958.30    325.35 o 
   0   6  12     5350.70     5465.69    462.97 o 
   1   6  12      359.86      380.51    222.22 o 
   2   6  12     6913.81     6918.29    370.38 o 
   3   6  12     6578.02     6542.93    349.69 o 
   4   6  12      356.78      340.88    196.17 o 
   5   6  12     6915.65     7263.39    298.60 o 
   6   6  12    11880.17    11703.84    359.00 o 
   7   6  12      315.89      223.94    190.27 o 
   8   6  12     3645.76     4013.12    255.73 o 
   9   6  12      884.63      842.59    205.14 o 
  10   6  12     8480.82     8349.97    324.78 o 
  11   6  12     5433.66     5321.85    283.99 o 
  12   6  12     1122.09     1283.79    209.15 o 
  13   6  12     2557.51     2641.20    234.39 o 
  14   6  12    10301.56    10558.20    472.95 o 
  15   6  12      468.69      521.10    285.65 o 
  16   6  12     2382.23     2224.01    325.83 o 
  17   6  12      867.96      896.01    313.97 o 
  18   6  12     3012.07     3004.23    346.77 o 
  19   6  12     2789.48     2898.57    380.13 o 
  20   6  12     1182.53      940.31    339.79 o 
   0   7  12    14868.36    15069.97    693.53 o 
   1   7  12     2202.18     2455.53    292.46 o 
   2   7  12     1977.15     2052.02    291.98 o 
   3   7  12     3000.22     3023.37    294.72 o 
   4   7  12      135.15        9.18    250.01 o 
   5   7  12     3566.00     3576.22    317.92 o 
   6   7  12     2353.92     2421.68    246.76 o 
   7   7  12      581.35      558.62    212.30 o 
   8   7  12    11796.59    12014.12    735.87 o 
   9   7  12     3867.52     4115.98    284.21 o 
  10   7  12     2616.95     2477.34    254.26 o 
  11   7  12     3937.54     3819.71    277.61 o 
  12   7  12       33.82       47.36    207.80 o 
  13   7  12     1825.91     1633.37    333.93 o 
  14   7  12      587.10      549.12    309.70 o 
  15   7  12      157.95      139.77    291.68 o 
  16   7  12     5494.29     4812.21    418.50 o 
   0   8  12     1788.50     2173.22    418.74 o 
   1   8  12      420.46      403.58    257.03 o 
   2   8  12     3691.49     3218.17    448.59 o 
   3   8  12     5840.13     5714.62    482.03 o 
   4   8  12       30.83       59.77    267.10 o 
   5   8  12     4894.94     5302.36    375.14 o 
   6   8  12     5577.45     4768.19    360.50 o 
   7   8  12      368.11      358.67    273.84 o 
   8   8  12     2936.65     2732.95    342.90 o 
   9   8  12      947.84      793.00    247.22 o 
  10   8  12     2408.10     2269.03    272.49 o 
  11   8  12     4995.21     5160.47    419.60 o 
   2   0  13     1689.13     1786.80    106.04 o 
   4   0  13    60382.68    61537.14    628.20 o 
   6   0  13     1988.28     1900.52    140.93 o 
   8   0  13     2033.49     1821.85    162.52 o 
  10   0  13     2778.05     2889.00    184.25 o 
  12   0  13    40444.11    40555.14    890.72 o 
  14   0  13     2636.69     2400.25    200.95 o 
  16   0  13      873.11     1062.87    229.99 o 
  18   0  13     1001.04     1039.88    226.08 o 
  20   0  13    20212.27    20323.78    527.83 o 
  22   0  13     3509.26     3439.69    307.84 o 
  24   0  13     1774.11     1698.89    452.59 o 
  26   0  13     1544.12     1575.10    457.57 o 
   1   1  13      619.99      603.06     61.61 o 
   2   1  13    32524.43    33043.24    254.00 o 
   3   1  13      128.17      102.20     70.95 o 
   4   1  13     2465.61     2423.35    102.53 o 
   5   1  13      130.54       99.49     79.32 o 
   6   1  13    20801.51    20614.21    274.61 o 
   7   1  13      834.30      731.59     94.88 o 
   8   1  13     1897.67     1805.01    114.32 o 
   9   1  13      553.61      521.44    102.64 o 
  10   1  13    29956.46    29667.14    349.67 o 
  11   1  13      190.88      157.47    102.07 o 
  12   1  13     3499.30     3251.37    150.72 o 
  13   1  13       40.80        0.00    115.36 o 
  14   1  13    10501.03    10482.72    334.10 o 
  15   1  13      164.99      160.47    131.18 o 
  16   1  13     5548.06     5882.22    203.73 o 
  17   1  13      342.52      332.74    152.83 o 
  18   1  13    22585.62    23991.54    411.21 o 
  19   1  13       55.09        0.00    161.82 o 
  20   1  13     2393.12     2139.09    196.47 o 
  21   1  13        9.66        0.00    162.94 o 
  22   1  13     3455.31     3406.05    257.30 o 
  23   1  13      178.93      205.56    202.03 o 
  24   1  13     4175.29     4120.57    365.97 o 
  25   1  13       15.07        0.00    283.32 o 
   1   2  13      822.01      744.82     92.46 o 
   2   2  13     2620.86     2483.98    105.19 o 
   3   2  13      514.50      534.25     88.75 o 
   4   2  13    52765.84    52701.18    723.95 o 
   5   2  13      807.30      718.43     98.16 o 
   6   2  13     1571.78     1427.09    105.50 o 
   7   2  13     1218.44     1065.14    116.19 o 
   8   2  13      244.96      232.00    107.39 o 
   9   2  13     1272.47     1149.68    122.18 o 
  10   2  13     1279.58     1257.51    129.14 o 
  11   2  13      512.98      439.27    117.16 o 
  12   2  13    35570.07    35864.52    476.45 o 
  13   2  13     1034.56      907.85    129.75 o 
  14   2  13     3272.74     3195.77    168.55 o 
  15   2  13      693.59      537.43    135.98 o 
  16   2  13     1145.55     1194.86    145.58 o 
  17   2  13      170.57      178.48    136.67 o 
  18   2  13     1612.83     1553.46    176.03 o 
  19   2  13       11.64       96.59    161.43 o 
  20   2  13    16076.16    16566.35    625.31 o 
  21   2  13      604.93      465.85    211.06 o 
  22   2  13     3106.85     3033.21    293.67 o 
  23   2  13      166.71      335.53    219.73 o 
  24   2  13     1617.25     1650.19    240.72 o 
  25   2  13       75.38        0.00    288.33 o 
   1   3  13     2970.62     2957.65    195.04 o 
   2   3  13    21093.87    22021.30    372.57 o 
   3   3  13       22.60       28.96    115.59 o 
   4   3  13     3676.55     3388.19    173.39 o 
   5   3  13      266.85      185.51    129.62 o 
   6   3  13    18170.55    18400.47    314.34 o 
   7   3  13     3487.08     3178.34    176.92 o 
   8   3  13     1939.14     1736.75    128.58 o 
   9   3  13     1036.19      971.92    126.26 o 
  10   3  13    22671.84    23202.64    304.67 o 
  11   3  13      131.87      105.93    114.90 o 
  12   3  13     2302.97     2150.17    164.03 o 
  13   3  13      613.83      585.25    131.09 o 
  14   3  13     6056.61     5670.78    199.42 o 
  15   3  13     2444.52     2502.11    161.94 o 
  16   3  13     3066.52     2848.69    186.49 o 
  17   3  13      690.63      613.54    156.10 o 
  18   3  13    16506.31    17737.84    416.88 o 
  19   3  13      232.70      246.51    205.09 o 
  20   3  13     1808.45     1785.42    233.67 o 
  21   3  13      737.47      803.66    223.03 o 
  22   3  13     2485.31     2546.34    255.54 o 
  23   3  13     1157.21      978.79    236.94 o 
  24   3  13     3188.31     2896.74    263.97 o 
   1   4  13     2379.27     2275.85    246.19 o 
   2   4  13     1629.54     1527.96    204.32 o 
   3   4  13      825.47      913.32    187.73 o 
   4   4  13    30791.33    30636.16    508.86 o 
   5   4  13     2420.19     2656.06    230.06 o 
   6   4  13     1736.03     1443.68    169.86 o 
   7   4  13     3358.99     3130.62    206.63 o 
   8   4  13      520.61      507.76    164.04 o 
   9   4  13     1061.54      893.26    177.69 o 
  10   4  13      657.00      731.43    185.28 o 
  11   4  13        9.50       74.78    181.02 o 
  12   4  13    23821.61    25095.46    844.20 o 
  13   4  13     2304.49     2230.51    224.86 o 
  14   4  13     2249.51     2267.17    224.12 o 
  15   4  13     1756.10     1623.36    206.04 o 
  16   4  13     1292.20     1280.92    207.68 o 
  17   4  13      613.57      456.52    282.40 o 
  18   4  13      965.87      750.55    298.73 o 
  19   4  13      112.44      157.72    277.76 o 
  20   4  13    12628.75    13399.20    718.57 o 
  21   4  13     2366.04     1700.56    343.84 o 
  22   4  13     2913.64     2943.38    371.59 o 
   1   5  13     5045.97     5297.42    338.74 o 
   2   5  13    14119.48    14808.76    478.53 o 
   3   5  13      131.28       81.30    181.58 o 
   4   5  13     2115.06     2577.27    239.96 o 
   5   5  13      782.07      626.48    200.47 o 
   6   5  13     8721.01     9277.40    488.24 o 
   7   5  13     4191.56     4037.26    260.16 o 
   8   5  13      697.81      526.15    191.32 o 
   9   5  13     3130.73     3653.39    248.18 o 
  10   5  13    14741.50    14893.59    393.15 o 
  11   5  13      374.59      283.24    186.11 o 
  12   5  13     2507.74     2718.35    234.44 o 
  13   5  13     1311.48     1351.79    212.84 o 
  14   5  13     5949.59     5644.93    367.93 o 
  15   5  13     3644.71     3448.64    348.61 o 
  16   5  13     2174.35     2535.97    335.31 o 
  17   5  13     1010.58     1034.16    312.40 o 
  18   5  13     9280.35     9163.23    466.44 o 
  19   5  13      619.26      568.28    318.96 o 
  20   5  13     1840.35     1554.38    326.96 o 
   1   6  13     3050.65     3273.48    322.83 o 
   2   6  13      799.62      722.80    252.28 o 
   3   6  13     1176.96     1167.60    275.65 o 
   4   6  13    21475.11    21789.21    883.60 o 
   5   6  13     2840.48     3129.96    259.46 o 
   6   6  13     2208.24     1918.93    240.57 o 
   7   6  13     4013.61     4479.72    282.86 o 
   8   6  13       92.42       82.06    212.74 o 
   9   6  13     2042.29     1726.46    245.09 o 
  10   6  13      969.31      880.95    230.99 o 
  11   6  13      349.09      314.85    224.03 o 
  12   6  13    13279.37    13635.18    400.14 o 
  13   6  13     3514.79     3744.21    273.24 o 
  14   6  13     2154.61     2266.46    333.77 o 
  15   6  13     2968.05     2830.29    389.44 o 
  16   6  13      139.19      124.83    307.74 o 
  17   6  13      624.87      496.18    294.18 o 
  18   6  13      339.54      147.21    325.95 o 
   1   7  13     5912.67     6268.04    388.56 o 
   2   7  13     8551.57     8569.18    550.89 o 
   3   7  13      263.58      161.83    279.40 o 
   4   7  13     2264.10     2218.11    317.85 o 
   5   7  13      474.21      431.74    267.94 o 
   6   7  13     5490.10     5338.35    672.75 o 
   7   7  13     7359.64     7440.10    342.31 o 
   8   7  13      301.83      301.44    213.50 o 
   9   7  13     3518.77     3723.24    294.37 o 
  10   7  13     6029.41     6277.97    338.58 o 
  11   7  13      229.23      104.42    220.99 o 
  12   7  13     1900.93     1763.62    250.40 o 
  13   7  13      577.57      579.05    308.83 o 
  14   7  13     3829.00     4441.30    415.66 o 
   1   8  13     2690.63     2448.86    334.99 o 
   2   8  13      818.74      714.00    311.41 o 
   3   8  13     1444.93     1663.64    323.26 o 
   4   8  13     7589.28     7185.93    435.09 o 
   5   8  13     3282.15     3243.33    355.83 o 
   6   8  13     1115.34     1189.56    322.96 o 
   7   8  13     2603.24     2328.97    347.25 o 
   0   0  14     3156.02     2734.32    368.18 o 
   2   0  14    14920.25    14881.50    286.52 o 
   4   0  14      300.16      254.12    128.70 o 
   6   0  14    30763.07    31588.39    423.46 o 
   8   0  14      330.53      258.60    139.84 o 
  10   0  14    11951.40    12328.70    524.61 o 
  12   0  14     2776.56     2834.86    198.86 o 
  14   0  14    26565.94    26219.51    581.63 o 
  16   0  14     1250.50     1236.61    248.59 o 
  18   0  14     4221.26     3593.06    310.18 o 
  20   0  14     5739.31     5668.07    355.05 o 
  22   0  14    12466.78    12724.05    459.23 o 
  24   0  14     1107.89     1173.70    439.18 o 
   0   1  14    56019.69    56049.15    825.41 o 
   1   1  14      426.82      456.89    117.24 o 
   2   1  14      519.05      521.71    100.17 o 
   3   1  14      807.16      744.35    102.48 o 
   4   1  14       62.25       83.16     92.00 o 
   5   1  14      115.67      125.32     93.78 o 
   6   1  14     1145.37     1187.79    110.38 o 
   7   1  14       40.06      117.97    101.19 o 
   8   1  14    44466.79    44467.92    363.11 o 
   9   1  14       13.98       32.80    105.71 o 
  10   1  14     1612.23     1318.80    117.96 o 
  11   1  14      459.41      331.58    110.23 o 
  12   1  14     1010.30      996.75    136.37 o 
  13   1  14        6.25        7.07    133.97 o 
  14   1  14     1512.92     1586.89    156.49 o 
  15   1  14       35.96       38.06    138.61 o 
  16   1  14    25774.61    26485.40    468.60 o 
  17   1  14      249.09      272.34    161.85 o 
  18   1  14     1976.23     1653.24    185.55 o 
  19   1  14       26.96        0.00    168.60 o 
  20   1  14     3500.12     3693.25    221.75 o 
  21   1  14        9.00        0.00    175.68 o 
  22   1  14      776.07      703.40    219.68 o 
  23   1  14        0.88        0.00    219.73 o 
  24   1  14    10516.15    10918.06    534.47 o 
   0   2  14     1745.99     1666.46    268.02 o 
   1   2  14      133.43       52.40    133.96 o 
   2   2  14    21586.62    22353.35    336.18 o 
   3   2  14     1514.14     1569.98    124.11 o 
   4   2  14      420.80      397.16    103.40 o 
   5   2  14      524.56      490.91    109.70 o 
   6   2  14    25667.17    26228.02    307.71 o 
   7   2  14       20.03        0.16    108.27 o 
   8   2  14     1406.84     1391.70    130.73 o 
   9   2  14      587.61      446.96    118.21 o 
  10   2  14    12691.44    12819.80    249.19 o 
  11   2  14      859.48      683.56    126.44 o 
  12   2  14     3033.68     3089.81    170.24 o 
  13   2  14      542.77      504.70    139.76 o 
  14   2  14    19283.78    19425.95    323.76 o 
  15   2  14       75.60       22.71    140.28 o 
  16   2  14     1218.75      999.59    145.50 o 
  17   2  14      201.76      160.38    138.52 o 
  18   2  14     6104.20     5956.26    220.18 o 
  19   2  14      863.19      651.54    177.81 o 
  20   2  14     3576.37     3612.35    225.94 o 
  21   2  14      117.08      112.82    219.99 o 
  22   2  14    11049.62    10843.20    374.13 o 
  23   2  14      195.74      352.24    222.45 o 
   0   3  14    56004.85    58853.95   1245.42 o 
   1   3  14     1149.56     1217.21    202.33 o 
   2   3  14      665.21      540.41    160.05 o 
   3   3  14     1191.30     1265.86    176.05 o 
   4   3  14      108.78      225.19    158.07 o 
   5   3  14     1622.34     1414.74    174.34 o 
   6   3  14      808.85      759.73    168.47 o 
   7   3  14      494.83      604.57    165.47 o 
   8   3  14    35777.45    36690.02    697.20 o 
   9   3  14     1428.68     1297.69    177.22 o 
  10   3  14     1764.06     1578.59    182.98 o 
  11   3  14     1283.89     1201.95    176.18 o 
  12   3  14     1010.33     1059.16    175.94 o 
  13   3  14      312.96      237.00    133.86 o 
  14   3  14      853.56      825.05    145.19 o 
  15   3  14        1.71       10.74    154.76 o 
  16   3  14    19557.76    20488.21    437.67 o 
  17   3  14     1886.36     1690.05    183.50 o 
  18   3  14     2552.66     2675.82    247.41 o 
  19   3  14      917.59      832.13    217.90 o 
  20   3  14      665.30      586.65    216.83 o 
  21   3  14       88.42        0.00    221.24 o 
  22   3  14      546.40      510.20    231.46 o 
   0   4  14     1070.88      734.87    335.08 o 
   1   4  14       96.00       89.16    229.63 o 
   2   4  14    14777.80    14505.48    410.65 o 
   3   4  14     3284.79     3448.61    242.05 o 
   4   4  14      251.48      181.31    200.45 o 
   5   4  14     3013.93     2989.14    242.15 o 
   6   4  14    16186.56    17084.67    417.51 o 
   7   4  14      261.33      215.97    197.40 o 
   8   4  14     1470.56     1627.19    216.11 o 
   9   4  14      476.85      446.44    198.53 o 
  10   4  14     7344.84     7363.93    312.20 o 
  11   4  14     4772.42     4942.03    277.48 o 
  12   4  14     1625.45     1749.40    224.08 o 
  13   4  14     1209.11     1161.56    208.41 o 
  14   4  14    14042.84    14389.67    392.43 o 
  15   4  14      160.66       72.99    207.69 o 
  16   4  14     1449.01     1210.77    221.06 o 
  17   4  14     1166.20     1252.18    310.17 o 
  18   4  14     4272.74     4402.68    390.32 o 
  19   4  14     2085.10     2042.68    349.14 o 
  20   4  14     2352.42     2472.56    375.88 o 
   0   5  14    20766.46    20296.87    818.37 o 
   1   5  14      970.62      931.22    267.04 o 
   2   5  14     1431.25     1318.44    317.18 o 
   3   5  14     3537.15     3562.99    463.65 o 
   4   5  14      148.72      276.13    198.03 o 
   5   5  14     3032.39     2852.02    260.63 o 
   6   5  14      422.09      308.96    206.20 o 
   7   5  14     1534.99     1434.57    217.31 o 
   8   5  14    22414.70    22927.40    490.87 o 
   9   5  14     3448.65     3487.07    265.86 o 
  10   5  14     1280.52     1368.64    241.24 o 
  11   5  14     2911.41     3157.27    262.59 o 
  12   5  14      505.14      381.73    213.98 o 
  13   5  14      667.67      721.49    219.09 o 
  14   5  14      149.59      181.60    209.25 o 
  15   5  14       85.49       80.57    300.46 o 
  16   5  14    15131.56    16160.34    587.15 o 
  17   5  14     2986.47     3075.89    359.96 o 
  18   5  14     1808.14     1833.09    345.76 o 
   0   6  14     1062.71      832.20    383.39 o 
   1   6  14      315.05      293.70    255.98 o 
   2   6  14     7905.70     7996.22    430.90 o 
   3   6  14     5891.89     5958.27    374.04 o 
   4   6  14      258.26      193.95    273.02 o 
   5   6  14     4136.49     4244.23    291.19 o 
   6   6  14     7702.47     7563.70    341.56 o 
   7   6  14      134.99      160.19    223.43 o 
   8   6  14     1674.61     1570.76    241.94 o 
   9   6  14      585.29      590.92    227.26 o 
  10   6  14     5564.86     5611.24    311.90 o 
  11   6  14     5441.38     5550.64    310.73 o 
  12   6  14      820.41      886.00    224.11 o 
  13   6  14     2148.32     2046.50    259.91 o 
  14   6  14     6732.45     6882.82    447.20 o 
  15   6  14      180.78      221.34    315.64 o 
   0   7  14    10974.38    10230.74    690.56 o 
   1   7  14     2983.94     3241.64    357.77 o 
   2   7  14      881.20      621.62    267.09 o 
   3   7  14     4055.82     3724.49    359.37 o 
   4   7  14       92.93      117.34    272.67 o 
   5   7  14     1686.16     1681.31    556.19 o 
   6   7  14      544.28      462.26    276.26 o 
   7   7  14      511.49      571.03    293.79 o 
   8   7  14    11622.59    12080.29    417.80 o 
   9   7  14     2928.63     3193.62    291.86 o 
  10   7  14     1508.10     1470.01    263.11 o 
   2   0  15     1082.38     1136.90    177.04 o 
   4   0  15    42913.22    43480.36    818.17 o 
   6   0  15      705.78      529.36    174.73 o 
   8   0  15     1213.75      983.25    185.95 o 
  10   0  15      880.07      875.59    184.40 o 
  12   0  15    29876.35    30190.03    504.13 o 
  14   0  15     1901.67     1417.48    268.47 o 
  16   0  15     2520.67     2728.74    296.03 o 
  18   0  15     1092.69     1142.47    281.95 o 
  20   0  15    18796.83    20756.18    568.43 o 
  22   0  15     1976.76     1899.16    308.85 o 
   1   1  15      173.45      151.61    157.33 o 
   2   1  15    22197.47    23523.92    363.50 o 
   3   1  15      302.76      190.27    114.54 o 
   4   1  15      467.18      534.44    114.23 o 
   5   1  15       13.25        0.00    113.30 o 
   6   1  15    13418.79    13543.32    242.15 o 
   7   1  15      511.79      408.49    113.85 o 
   8   1  15     1162.29     1088.57    130.57 o 
   9   1  15      646.88      601.78    131.17 o 
  10   1  15    21062.48    21747.84    305.59 o 
  11   1  15       86.23       33.50    136.25 o 
  12   1  15      367.41      138.62    142.70 o 
  13   1  15       79.47       30.34    140.40 o 
  14   1  15     7121.71     7370.18    231.23 o 
  15   1  15      155.68      133.33    147.00 o 
  16   1  15     3144.15     3209.04    193.24 o 
  17   1  15      120.46       97.45    168.49 o 
  18   1  15    12155.57    12791.36    328.82 o 
  19   1  15       75.15       78.12    183.11 o 
  20   1  15      455.94      313.74    184.35 o 
  21   1  15       36.80        2.20    176.10 o 
  22   1  15     2147.49     1891.56    253.63 o 
   1   2  15      832.08      611.35    169.19 o 
   2   2  15      391.76      465.69    141.63 o 
   3   2  15      357.76      328.87    144.94 o 
   4   2  15    43636.02    45112.15    561.47 o 
   5   2  15      614.89      580.83    151.90 o 
   6   2  15      307.73      252.20    144.14 o 
   7   2  15      565.81      499.07    126.93 o 
   8   2  15      449.61      507.11    132.27 o 
   9   2  15      359.14      219.83    128.71 o 
  10   2  15     1090.77      988.69    142.07 o 
  11   2  15       14.61        0.00    136.25 o 
  12   2  15    28862.11    29171.16    385.19 o 
  13   2  15      622.98      639.16    148.51 o 
  14   2  15     1355.46     1205.42    156.75 o 
  15   2  15      923.38      832.79    153.94 o 
  16   2  15     1920.72     1951.28    170.91 o 
  17   2  15       70.84       44.59    150.87 o 
  18   2  15      861.87      712.04    159.60 o 
  19   2  15        8.16       23.20    176.84 o 
  20   2  15    13714.90    13969.67    477.76 o 
  21   2  15      586.07      669.69    228.48 o 
   1   3  15     1785.88     2117.46    299.29 o 
   2   3  15    15566.73    15718.33    507.89 o 
   3   3  15       12.93        0.00    174.39 o 
   4   3  15       89.75      152.87    170.87 o 
   5   3  15      249.24      196.15    167.90 o 
   6   3  15    12826.14    13116.03    324.81 o 
   7   3  15     2422.03     2238.97    210.98 o 
   8   3  15      918.94      884.86    179.28 o 
   9   3  15     1240.56     1136.88    187.93 o 
  10   3  15    14319.70    14893.76    349.72 o 
  11   3  15      248.68      180.46    163.08 o 
  12   3  15      436.87      402.17    171.33 o 
  13   3  15      337.87      418.24    174.10 o 
  14   3  15     7650.69     7617.90    320.90 o 
  15   3  15     1533.84     1265.47    221.94 o 
  16   3  15     2204.45     2209.60    229.39 o 
  17   3  15      147.19      242.67    299.29 o 
  18   3  15    12950.43    13456.55    536.11 o 
  19   3  15      162.38      108.97    307.95 o 
  20   3  15      483.49       54.52    298.78 o 
   1   4  15     1954.73     1813.19    298.53 o 
   2   4  15      274.79      199.91    235.86 o 
   3   4  15      762.82      702.07    211.63 o 
   4   4  15    27022.57    27868.26    528.93 o 
   5   4  15     2071.20     1901.07    249.41 o 
   6   4  15      549.88      443.28    200.69 o 
   7   4  15     1481.60     1368.26    234.45 o 
   8   4  15      441.59      416.87    217.95 o 
   9   4  15      767.54      843.73    220.70 o 
  10   4  15      291.43      303.48    201.40 o 
  11   4  15       63.32        0.00    199.12 o 
  12   4  15    21205.25    22082.38    480.93 o 
  13   4  15     2287.88     2508.24    252.51 o 
  14   4  15     1230.43     1049.18    228.97 o 
  15   4  15     1716.16     1759.77    244.11 o 
  16   4  15     1269.13     1421.44    332.61 o 
  17   4  15      386.99      335.30    319.37 o 
  18   4  15      255.03      190.72    316.88 o 
   1   5  15     4404.75     4406.04    363.62 o 
   2   5  15    10428.61    10397.83    474.09 o 
   3   5  15        4.55        0.00    265.38 o 
   4   5  15      782.21      814.11    272.17 o 
   5   5  15      854.24      815.06    219.06 o 
   6   5  15     6306.46     6225.45    332.10 o 
   7   5  15     3369.60     3260.96    272.81 o 
   8   5  15      673.35      500.38    227.54 o 
   9   5  15     2351.26     2482.74    252.17 o 
  10   5  15     9626.39     9555.67    363.88 o 
  11   5  15       81.78       87.91    211.52 o 
  12   5  15      716.72      534.23    223.52 o 
  13   5  15      495.47      301.89    217.89 o 
  14   5  15     2808.56     2919.62    271.37 o 
  15   5  15     2968.29     2512.02    373.23 o 
  16   5  15     1453.67     1490.03    329.92 o 
   1   6  15     2961.69     2832.86    359.40 o 
   2   6  15      492.84      439.32    284.21 o 
   3   6  15     1396.56     1427.47    316.59 o 
   4   6  15    16049.64    15901.55    563.70 o 
   5   6  15     2396.27     2418.18    356.60 o 
   6   6  15     1044.64      631.99    242.84 o 
   7   6  15     3173.91     3064.45    282.36 o 
   8   6  15      235.06      139.56    230.62 o 
   9   6  15     1236.96     1367.19    265.45 o 
  10   6  15      199.20        0.00    239.55 o 
  11   6  15      259.68      124.39    218.17 o 
  12   6  15    11249.66    10859.08    622.61 o 
   1   7  15     3058.68     3009.14    374.99 o 
   2   7  15     4246.38     3836.01    407.68 o 
   3   7  15       75.58      164.81    310.80 o 
   4   7  15     1344.26      885.30    339.10 o 
   5   7  15       69.71        6.53    322.34 o 
   0   0  16      107.21      173.16    328.06 o 
   2   0  16    16742.69    17565.23   1649.29 o 
   4   0  16       83.01      207.49    178.13 o 
   6   0  16    16676.46    17232.17    388.96 o 
   8   0  16       10.42       59.70    178.28 o 
  10   0  16    10761.85    11070.56    541.80 o 
  12   0  16     2555.69     2676.09    232.45 o 
  14   0  16    15569.59    16428.18    512.73 o 
  16   0  16      254.17      281.32    253.07 o 
  18   0  16     2648.01     2846.55    318.84 o 
  20   0  16     2221.93     2108.23    308.04 o 
   0   1  16    33709.29    35757.53   1853.65 o 
   1   1  16      288.33      319.34    172.85 o 
   2   1  16      436.78      483.61    176.18 o 
   3   1  16      403.81      252.57    138.80 o 
   4   1  16      481.39      535.43    126.18 o 
   5   1  16      243.00      243.18    118.95 o 
   6   1  16      205.41      198.93    124.45 o 
   7   1  16       26.21       70.99    125.88 o 
   8   1  16    29766.12    30485.04    356.85 o 
   9   1  16      115.43      150.72    130.04 o 
  10   1  16      677.09      565.99    132.44 o 
  11   1  16      127.33      116.33    145.30 o 
  12   1  16     1049.14     1065.83    157.46 o 
  13   1  16      257.83      192.61    148.73 o 
  14   1  16      954.43     1171.56    159.73 o 
  15   1  16       61.11       72.88    154.27 o 
  16   1  16    20100.76    21129.25    415.05 o 
  17   1  16      149.37      169.56    185.83 o 
  18   1  16     1703.33     1432.32    207.46 o 
  19   1  16       50.63       78.78    181.23 o 
   0   2  16      341.78      351.75    259.93 o 
   1   2  16       49.12       32.10    168.67 o 
   2   2  16    15579.18    16691.89    371.63 o 
   3   2  16     1444.50     1600.75    176.00 o 
   4   2  16      615.44      494.08    159.01 o 
   5   2  16      863.41      786.50    157.04 o 
   6   2  16    15664.01    16103.14    351.24 o 
   7   2  16        2.70        0.00    175.16 o 
   8   2  16       67.98       61.54    167.15 o 
   9   2  16      114.08      140.14    179.04 o 
  10   2  16     8367.86     8884.30    291.96 o 
  11   2  16      512.41      585.10    185.86 o 
  12   2  16     1420.69     1347.39    201.18 o 
  13   2  16      372.73      261.88    170.89 o 
  14   2  16    11927.04    11989.95    324.63 o 
  15   2  16      126.19       88.78    153.92 o 
  16   2  16      235.25       77.77    156.08 o 
  17   2  16       49.68      122.44    156.30 o 
  18   2  16     2967.37     2756.31    222.68 o 
  19   2  16      542.06      409.07    193.48 o 
   0   3  16    26736.30    27163.01    938.48 o 
   1   3  16      731.80      642.63    280.31 o 
   2   3  16      162.59       39.54    235.47 o 
   3   3  16      832.06      696.93    202.36 o 
   4   3  16      210.19      199.88    200.20 o 
   5   3  16      613.38      485.59    186.93 o 
   6   3  16      859.05      904.00    187.21 o 
   7   3  16      177.23      197.55    177.13 o 
   8   3  16    22054.32    22873.34    427.78 o 
   9   3  16     1281.37     1230.78    201.89 o 
  10   3  16      578.42      404.70    185.74 o 
  11   3  16     1114.43     1153.79    190.73 o 
  12   3  16     1092.54     1199.98    228.83 o 
  13   3  16      533.88      479.40    204.99 o 
  14   3  16      213.45      162.53    212.12 o 
  15   3  16       41.69        0.00    219.81 o 
  16   3  16    13717.77    13876.04    746.79 o 
  17   3  16     1094.73      931.15    318.12 o 
   0   4  16      216.32      101.86    415.50 o 
   1   4  16      186.91       77.59    280.81 o 
   2   4  16     9063.22     8393.90    663.57 o 
   3   4  16     2206.49     1742.81    311.21 o 
   4   4  16      210.23      365.04    211.56 o 
   5   4  16     1444.59     1500.44    242.70 o 
   6   4  16    10619.03    11324.66    376.14 o 
   7   4  16       45.91        0.00    212.61 o 
   8   4  16      333.55       99.07    220.38 o 
   9   4  16      241.91      240.56    220.53 o 
  10   4  16     4819.71     4811.86    299.64 o 
  11   4  16     2006.13     1924.24    257.31 o 
  12   4  16      824.26      734.46    247.77 o 
  13   4  16      997.79      991.53    241.51 o 
  14   4  16     8919.03     9308.85    453.72 o 
  15   4  16      275.84      235.92    217.15 o 
   0   5  16    16604.89    17584.50    831.97 o 
   1   5  16      706.08      801.71    293.33 o 
   2   5  16      303.02      316.78    271.11 o 
   3   5  16     1739.50     1415.33    316.25 o 
   4   5  16       49.54      194.97    264.39 o 
   5   5  16     1346.07     1010.08    308.64 o 
   6   5  16       76.11       67.37    231.03 o 
   7   5  16      471.17      523.51    238.17 o 
   8   5  16    14510.63    14893.35    799.39 o 
   9   5  16     2184.40     2093.42    270.77 o 
  10   5  16      825.08      506.44    235.85 o 
  11   5  16     2362.13     2285.17    263.32 o 
  12   5  16      516.22      388.58    231.10 o 
   0   6  16      789.88      773.28    431.65 o 
   1   6  16      193.28      148.92    298.91 o 
   2   6  16     5249.40     5260.07    441.42 o 
   3   6  16     3483.09     3641.99    379.75 o 
   4   6  16       78.48       29.66    311.63 o 
   5   6  16     2821.66     2705.48    352.98 o 
   6   6  16     6225.87     6360.34    423.62 o 
   7   6  16       48.99        0.00    318.91 o 
   2   0  17      386.73      503.05    274.97 o 
   4   0  17    23032.42    23759.91    522.58 o 
   6   0  17      204.83      221.52    189.58 o 
   8   0  17      761.65      639.75    195.38 o 
  10   0  17      475.39      468.95    195.00 o 
  12   0  17    16377.85    16766.88    487.18 o 
  14   0  17      994.64     1153.13    279.59 o 
  16   0  17     1214.39     1046.59    291.41 o 
   1   1  17      329.49      334.86    168.98 o 
   2   1  17    14218.77    14617.23    374.38 o 
   3   1  17        4.63       67.77    179.53 o 
   4   1  17      705.59      617.10    152.98 o 
   5   1  17       24.49        7.41    151.82 o 
   6   1  17     9233.94     9413.10    259.80 o 
   7   1  17      167.07      125.47    151.16 o 
   8   1  17      772.70      807.43    164.04 o 
   9   1  17       74.04       92.98    136.16 o 
  10   1  17    12625.87    13088.91    289.26 o 
  11   1  17        1.35        0.00    150.16 o 
  12   1  17      596.72      457.08    156.99 o 
  13   1  17      209.68      151.84    153.40 o 
  14   1  17     4314.39     3803.12    205.45 o 
  15   1  17      121.38      124.61    157.31 o 
  16   1  17     1821.06     1950.36    209.30 o 
  17   1  17       28.94        0.00    192.50 o 
   1   2  17      520.09      489.09    183.00 o 
   2   2  17       50.50      105.64    181.06 o 
   3   2  17       36.80       28.47    177.21 o 
   4   2  17    21047.09    21677.37    364.78 o 
   5   2  17      181.36      128.38    185.06 o 
   6   2  17      114.21      134.89    177.08 o 
   7   2  17      421.30      326.35    174.59 o 
   8   2  17      261.17      266.13    185.55 o 
   9   2  17      200.56       79.79    185.80 o 
  10   2  17      568.19      585.29    181.87 o 
  11   2  17      122.97      154.15    185.32 o 
  12   2  17    17848.27    18625.46    393.45 o 
  13   2  17      378.02      226.56    187.78 o 
  14   2  17      947.36      849.00    195.68 o 
  15   2  17      312.18      267.33    184.12 o 
  16   2  17      779.60      626.36    195.38 o 
   1   3  17      964.71      836.30    289.77 o 
   2   3  17    12291.76    13307.60    502.47 o 
   3   3  17       28.88       48.46    275.70 o 
   4   3  17      847.26      751.06    279.34 o 
   5   3  17       39.31       62.19    209.55 o 
   6   3  17     8491.31     8063.43    335.32 o 
   7   3  17     1222.44     1008.95    245.47 o 
   8   3  17      399.04      395.63    218.32 o 
   9   3  17      439.08      521.38    226.26 o 
  10   3  17    11455.10    11795.86    381.25 o 
  11   3  17       77.58       75.32    209.19 o 
  12   3  17      121.86      128.16    213.96 o 
  13   3  17      472.04      387.16    223.56 o 
  14   3  17     4104.66     4000.01    287.95 o 
   1   4  17     1098.72     1011.24    306.57 o 
   2   4  17        9.80      168.94    254.02 o 
   3   4  17      308.09      560.81    379.08 o 
   4   4  17    15029.48    16065.56    555.09 o 
   5   4  17     1321.99     1453.43    321.22 o 
   6   4  17      290.29      225.58    226.82 o 
   7   4  17     1824.39     1802.01    250.59 o 
   8   4  17      220.43       94.77    229.43 o 
   9   4  17      519.26      245.34    247.29 o 
  10   4  17      180.06      311.75    234.92 o 
  11   4  17      123.46      152.50    232.41 o 
  12   4  17    11111.49    10887.13    393.69 o 
   1   5  17     2276.78     2359.25    353.22 o 
   2   5  17     6544.42     6435.69    413.44 o 
   3   5  17        6.58        0.00    310.91 o 
   4   5  17      418.31      342.62    287.22 o 
   5   5  17       95.72       94.13    314.54 o 
   6   5  17     5298.29     4814.70    407.47 o 
   7   5  17     2734.95     2382.55    280.98 o 
   8   5  17      296.56      232.34    235.23 o 
   0   0  18      820.80     1116.68    425.26 o 
   2   0  18    10005.83    11059.75    474.02 o 
   4   0  18      397.04      549.47    264.71 o 
   6   0  18    11324.11    11371.10    348.03 o 
   8   0  18      820.90      604.43    208.50 o 
  10   0  18     5887.62     5622.42    287.77 o 
  12   0  18     1138.77     1134.36    231.60 o 
  14   0  18    10683.16    10916.85    443.83 o 
   0   1  18    18126.38    18941.89    576.48 o 
   1   1  18        5.19        0.00    191.08 o 
   2   1  18      356.95      386.80    191.95 o 
   3   1  18       33.03       70.72    195.04 o 
   4   1  18       67.40       82.98    184.34 o 
   5   1  18      228.77      170.14    155.50 o 
   6   1  18      416.21      402.69    165.66 o 
   7   1  18      140.85      134.29    165.94 o 
   8   1  18    14086.70    14422.03    319.03 o 
   9   1  18       77.75       15.65    180.72 o 
  10   1  18      475.80      369.53    177.87 o 
  11   1  18       82.77      115.14    185.10 o 
  12   1  18      765.40      864.94    194.17 o 
  13   1  18       59.03      109.68    191.66 o 
   0   2  18     1206.78     1174.54    281.76 o 
   1   2  18       33.54      152.26    200.21 o 
   2   2  18     8766.41     8912.69    317.66 o 
   3   2  18      547.13      659.03    240.97 o 
   4   2  18      231.53      164.93    222.97 o 
   5   2  18      318.40      412.84    243.64 o 
   6   2  18    11633.92    12672.52    341.12 o 
   7   2  18       17.97        0.00    188.44 o 
   8   2  18     1414.65     1426.43    212.41 o 
   9   2  18       86.17       57.08    196.16 o 
  10   2  18     5732.25     5429.37    264.04 o 
  11   2  18      409.19      385.26    200.27 o 
  12   2  18      839.68      737.30    199.68 o 
   0   3  18    13180.08    12854.53    704.49 o 
   1   3  18      334.50      261.08    285.75 o 
   2   3  18      543.25      474.54    309.28 o 
   3   3  18      855.53      810.06    281.67 o 
   4   3  18       93.07        7.00    300.16 o 
   5   3  18      437.66      476.20    291.99 o 
   6   3  18      332.13      332.73    235.36 o 
   7   3  18       90.82      116.96    213.01 o 
   8   3  18    11719.03    12228.36    405.27 o 
   9   3  18      479.38      449.03    229.33 o 
  10   3  18      692.64      808.64    225.11 o 
   0   4  18     1003.90      724.34    456.89 o 
   1   4  18       96.84      229.93    301.05 o 
   2   4  18     6801.80     6587.52    429.63 o 
   3   4  18     1393.97     1173.76    311.42 o 
   4   4  18      159.86      107.35    275.38 o 
   5   4  18      839.45      823.54    306.55 o 
   6   4  18     7580.81     7492.10    450.12 o 
   2   0  19      907.05     1160.12    290.95 o 
   4   0  19    12901.61    14068.52    727.88 o 
   6   0  19      774.08      643.92    282.29 o 
   8   0  19       91.90       65.72    277.35 o 
   1   1  19      342.81      195.67    209.21 o 
   2   1  19     9500.05     9935.56    333.42 o 
   3   1  19        3.64       56.43    190.36 o 
   4   1  19     1788.18     2081.63    215.90 o 
   5   1  19       29.77        0.00    195.13 o 
   6   1  19     6702.50     6762.55    294.00 o 
   7   1  19       63.46       59.67    171.38 o 
   8   1  19      301.30      326.14    189.85 o 
   1   2  19      523.28      503.58    232.58 o 
   2   2  19     1368.61     1204.92    255.07 o 
   3   2  19      254.80      268.12    219.24 o 
   4   2  19    11041.33    11039.12    402.34 o 
   5   2  19      226.92      236.78    226.31 o 
   6   2  19      887.32      942.61    243.48 o 
                                                 
